# Supplementary material for: Predicted Disease-Specific Immune Infiltration Patterns Decode the Potential Mechanisms of Long Non-Coding RNAs in Primary Sjogren’s Syndrome
Source: Front Immunol. 2021 Apr 14;12:624614. doi: 10.3389/fimmu.2021.624614 (PMC8079748; doi:10.3389/fimmu.2021.624614)
Supplement: Supplementary Table 3 — The comparison of immune infiltration abundance of pSS or “Sicca” versus control. [file Table_3.xlsx]

## Sheet: Sheet1
ID	Group	B cells naive	B cells memory	Plasma cells	T cells CD8	T cells CD4 naive	T cells CD4 memory resting	T cells CD4 memory activated	T cells follicular helper	T cells regulatory (Tregs)	T cells gamma delta	NK cells resting	NK cells activated	Monocytes	Macrophages M0	Macrophages M1	Macrophages M2	Dendritic cells resting	Dendritic cells activated	Mast cells resting	Mast cells activated	Eosinophils	Neutrophils	P-value	Correlation	RMSE
GSM997850	Control	0	0.234581	0.0166955	0	0	0.205421	0	0.148797	0	0.118703	0.061404	0	0	0	0.0361122	0.0231528	0.0642351	0	0	0.0447685	0.0279272	0.0182032	0.17	0.0859885	1.06772
GSM997851	Control	0.0154032	0	0.3656	0	0	0.235667	0	0.0877109	0	0.0631068	0.000221271	0.0173992	0	0	0.020373	0.0364686	0	0.0521932	0.0579198	0.00952798	0	0.0384094	0	0.371821	0.956662
GSM997852	Control	0	0.0860023	0.287545	0	0	0.071117	0	0.126687	0	0.066345	0.0972319	0	0	0	0.0055944	0.0410146	0.10233	0.027417	0	0.0780915	0	0.0106249	0.03	0.216753	1.02929
GSM997853	Control	0.00693166	0.0669908	0.20283	0	0.115414	0.00994789	0.00966653	0.140802	0	0.137816	0.0423795	0	0	0	0.0388441	0.0440381	0.0729113	0	0	0.0533606	0	0.0580692	0.08	0.11939	1.05575
GSM997854	Control	0	0.239124	0.126577	0	0	0.133605	0	0.0602525	0	0.0161829	0.153818	0	0	0	0.091429	0	0.112546	0	0	0.0664649	0	0	0.03	0.21864	1.01239
GSM997855	Control	0	0.0720216	0.229806	0	0	0.241124	0	0.092909	0	0.0302301	0	0.0733262	0.00432408	0.0109473	0.0373219	0	0.00892955	0.0223785	0	0.146793	0.0298888	0	0.07	0.138301	1.06381
GSM997856	Control	0.0418217	0.0158434	0	0	0	0.470907	0	0.0621817	0	0.078298	0	0	0	0	0.0596222	0.0402845	0.00906408	0.0548434	0	0.0482645	0.0654681	0.0534011	0.62	0.0111185	1.10685
GSM997857	Control	0.109178	0	0.351093	0	0.0457652	0.051873	0	0.118256	0	0.109934	0.0885461	0	0	0.00533966	0.0488114	0	0.0410058	0	0.0157916	0	0.00578299	0.00862419	0	0.418199	0.936313
GSM997858	Control	0	0.169074	0.213134	0	0.14832	0.1444	0	0	0	0.174522	0	0	0	0	0.0180874	0	0.0175737	0.0323664	0	0.0682955	0	0.0142266	0.04	0.192459	1.0425
GSM997859	Control	0	0.133587	0.0903888	0	0	0.103434	0	0.180887	0.0346945	0	0.0190252	0.0646069	0.0436945	0	0.0194312	0	0.0178083	0.0482255	0	0.220979	0.023237	0	0.24	0.0658217	1.08035
GSM997860	Control	0.0424211	0	0.179243	0.132465	0	0.0389579	0	0.192255	0	0	0.0191428	0	0.0102722	0	0.0594903	0.0453496	0.0298485	0.0228929	0	0.224821	0.00284092	0	0.11	0.0995386	1.07125
GSM997861	Control	0	0.0936891	0.35024	0.0720554	0	0.0613643	0	0.114997	0	0.0124534	0.08462	0	0	0	0.0279002	0.0459358	0.0239609	0.02782	0	0.0849637	0	0	0	0.343102	0.979319
GSM997862	Control	0	0.0777753	0.343252	0.15749	0	0.0136067	0	0.123005	0	0	0.083374	0	0.008065	0	0.0216824	0.0474558	0.0131084	0.0131515	0	0.0980329	0	0	0	0.328727	0.987504
GSM997863	Control	0	0.0546666	0.201679	0.062291	0	0.0945853	0	0.157202	0	0.0192948	0.0725344	0	0	0	0.0466191	0.0476947	0.025609	0.0435897	0	0.172707	0.00152721	0	0.23	0.0772064	1.07907
GSM997864	Control	0	0.0790974	0.193745	0.219983	0	0	0	0.122373	0	0	0.0877566	0	0.0211491	0	0.102254	0.0216969	0.0898528	0.0170539	0	0.0450391	0	0	0.04	0.208521	1.01948
GSM997865	Control	0	0.0234027	0.209605	0.141539	0	0.0955069	0	0.115048	0	0.0511974	0.0540778	0	0	0	0.0856857	0.0618787	0.0214237	0.0620154	0	0.0786188	0	0	0.05	0.186928	1.02943
GSM997866	Control	0	0.0866239	0.142635	0.104341	0	0.11744	0	0.0710547	0.00727525	0	0.149469	0	0.0451599	0	0.0559851	0.0105868	0.0171898	0.0374024	0	0.154837	0	0	0.25	0.0638154	1.07947
GSM997867	Control	0.0343481	0.075308	0	0	0.105578	0.164938	0.068743	0.151886	0	0.181022	0.0309403	0	0	0.00849699	0.0438557	0.0351218	0.0152894	0.0191374	0	0.0134161	0.0519194	0	0.02	0.238537	1.00363
GSM997868	pSS	0	0.236597	0.0442488	0	0.00216727	0.287973	0.0083833	0.0479348	0	0.16004	0.0119404	0	0	0	0.113359	0.0358381	0.00857198	0.00541572	0	0.0297705	0	0.00776129	0.01	0.254522	0.9972
GSM997869	pSS	0.0333951	0.0300126	0.131486	0	0	0.381476	0.00963743	0.0341085	0	0.165325	0.00734801	0	0	0	0.0556811	0	0.0812871	0.0407456	0.0213686	0.0081293	0	0	0.23	0.0733645	1.07987
GSM997870	pSS	0.0105634	0.0620584	0	0	0.109208	0.127252	0.0181102	0.0766995	0	0.406496	0	0	0	0.0328277	0.0974373	0.015329	0.0144946	0.00887107	0.0156996	0	0.00495335	0	0	0.256898	1.01118
GSM997871	pSS	0	0.119319	0.146483	0	0	0.249826	0.00880944	0.113696	0	0.112421	0.0116579	0	0	0.0285498	0.108333	0.0327811	0.0515061	0.0163856	0	0.000232061	0	0	0	0.272551	0.985719
GSM997872	pSS	0.0436569	0.173831	0.27647	0	0	0.127625	0	0.0852483	0	0	0.0611774	0	0.00621587	0	0.0217133	0.0560556	0.0198046	0.0274697	0	0.0736886	0.0270437	0	0	0.37802	0.9497
GSM997873	pSS	0.146841	0.0220026	0.0508762	0	0.1388	0.0362983	0.0467426	0.13278	0	0.212975	0	0	0	0.0423106	0.13906	0.0148194	0.00961061	0	0.00688369	0	0	0	0	0.366407	0.939911
GSM997874	pSS	0	0.121244	0.0416288	0	0.00656345	0.362345	0	0.0576675	0	0.19601	0	0.0122097	0	4.49954e-05	0.10069	0	0	0.0145709	0.0859269	0	0.00109816	0	0.04	0.198673	1.02736
GSM997875	pSS	0.0279128	0.083257	0.117273	0	0	0.190002	0	0.243906	0	0.138147	0	0.0165471	0	0	0.121985	0.000257116	0	0.0304183	0.0302962	0	0	0	0.02	0.232464	1.01619
GSM997876	pSS	0.00889674	0.164273	0.0108619	0	0	0.255749	0.0680603	0.0430679	0	0.050081	0.110926	0	0	0	0.0574353	0	0.0617789	0.0386779	0	0.0531031	0.0402752	0.036814	0.61	0.0121894	1.08503
GSM997877	pSS	0	0.0623501	0.0865189	0	0.00424758	0.110304	0.0382664	0.117445	0	0.228838	0	0	0	0.076586	0.210151	0.0213616	0	0.00937256	0.0345593	0	0	0	0	0.323087	0.964456
GSM997878	sicca	0	0.230639	0.206008	0.0257498	0	0	0	0.0375684	0.0943505	0	0.0845302	0	0.0812362	0.015336	0.0957957	0	0.0732113	0	0.00899459	0.0445292	0.0020501	0	0	0.321563	0.969054
GSM997879	sicca	0	0.0758128	0.224667	0.209718	0.0514773	0	0	0.0815066	0	0.0262292	0.0155626	0	0.00225381	0	0.180069	0.0591307	0	0.0353134	0.0273939	0.0108661	0	0	0.03	0.216485	1.03409
GSM997880	sicca	0	0.145157	0.213637	0.198313	0	0	0	0.133814	0.0273303	0	0.067001	0	0	0	0.0845907	0.0224114	0.0301551	0	0	0.0710508	0	0.00654041	0	0.304028	0.981275
GSM997881	sicca	0	0.0404741	0.244093	0.0719435	0	0.0929265	0	0.0679885	0	0.165854	0.00929358	0	0	0	0.197776	0.0368014	0.025528	0.0172804	0	0.0300405	0	0	0.04	0.192657	1.05188
GSM997882	sicca	0.0208595	0.00668778	0.209388	0	0.120835	0.00787062	0	0.136836	0	0.120334	0.0663657	0	0	0	0.0902191	0.067653	0.0706285	0	0	0.0672236	0.0150994	0	0.07	0.131505	1.0497
GSM997883	sicca	0	0.130254	0.226418	0.225557	0	0	0	0.104941	0.014258	0	0.0697492	0	0.000835065	0	0.115899	0	0.0660684	0	0	0.0460205	0	0	0.02	0.234102	1.02257
GSM997884	sicca	0	0.228083	0.146396	0	0	0.257261	0	0	0.0280071	0	0.0525729	0.00866772	0.0204639	0	0.131034	0	0.0283159	0	0.0892713	0	0.00992729	0	0.15	0.0896214	1.07881
GSM997885	sicca	0	0.229488	0.133096	0	0	0.296121	0.00252681	0	0	0	0.0196566	0.0331522	0.0286831	0	0.133733	0	0.0296023	0.0141619	0.0797798	0	0	0	0.23	0.0770485	1.08366
GSM997886	sicca	0	0.0971568	0.226806	0.280087	0	0	0	0.110142	0	0	0.062689	0	0.0116085	0	0.0846503	0.0481983	0.0397139	0.000757513	0	0.0381918	0	0	0.02	0.238604	1.0164
GSM997887	sicca	0.00829013	0.0319969	0.224058	0.0609938	0	0.0660905	0	0.143778	0	0	0.106166	0	0.00910232	0	0.0757708	0.0657804	0.0223807	0.0531123	0	0.13248	0	0	0.16	0.0877892	1.07506
GSM997888	sicca	0	0.193457	0.0870419	0	0	0.199664	0	0.00687253	0.0464206	0	0.126167	0	0.0389466	0.0154807	0.168165	0	0.0484808	0	0.0693042	0	0	0	0.23	0.0766701	1.07265
GSM997889	sicca	0.0104346	0.0176398	0.23798	0.193737	0	0.0219369	0	0.107154	0.00157193	0.00631396	0.0675006	0	0.0069444	0	0.14123	0.0339906	0.0620532	0.0161375	0	0.0753758	0	0	0.05	0.176016	1.04426
GSM997890	sicca	0	0.194625	0.127537	0	0	0.263555	0	0.00436477	0	0	0.102537	0	0.0491031	0	0.121963	0	0.023074	0	0.0936609	0	0.01958	0	0.24	0.0655358	1.07712
GSM997891	sicca	0	0.101138	0.200428	0.167924	0.0528204	0	0	0.115602	0	0.081934	0.00681957	0	0.009026	0	0.110075	0.0305835	0.0375998	0.0565534	0	0.0294968	0	0	0.04	0.195271	1.03296
GSM997892	pSS	0.0204671	0.0515346	0	0	0.0717704	0.116194	0.0473785	0.0978956	0	0.406501	0	0	0	0.0105407	0.0817026	0.018774	0.0423743	0.000483046	0.00433862	0	0.0300458	0	0.01	0.253024	1.00994
GSM997893	pSS	0.067917	0.100388	0	0	0.153526	0.0419002	0.0192131	0.11442	0	0.229675	0	0	0	0.0465753	0.193203	0.0109976	0.0108218	0	0.0113634	0	0	0	0	0.30477	0.977553
GSM997894	pSS	0.128379	0.0866595	0	0	0	0.287122	0.0162385	0.106742	0	0.130967	0	0	0	0.022056	0.135097	0.0505669	0.00274354	0.00580149	0.0276284	0	0	0	0.02	0.235088	1.00621
GSM997895	pSS	0.00101033	0.180848	0.152563	0	0.131545	0.0050249	0.048446	0.0966387	0	0.226131	0	0	0	0.00797057	0.116382	0.00970682	0.0116943	0	0.000150686	0.0118894	0	0	0	0.379697	0.936374
GSM997896	pSS	0.00424687	0.0678998	0	0	0.0400009	0.255397	0.0603732	0.0582027	0	0.326222	0	0	0	0	0.0630986	0.0104906	0.0123003	0.0379571	0.0550062	0	0	0.00880472	0.06	0.162293	1.05123
GSM997897	pSS	0.0371485	0.0769231	0	0	0.0424861	0.156288	0.0372154	0.13423	0	0.296937	0	0	0	0.0180611	0.102835	0.0202858	0.0200824	0.00617071	0.0159632	0	0.0353734	0	0.06	0.160799	1.04622
GSM997898	pSS	0	0.126632	0.0229514	0	0	0.217398	0.0174611	0.144532	0	0.205277	0	0.0697044	0	0	0.0786446	0	0.0050384	0.0314748	0.0754346	0	0	0.0054509	0.07	0.137745	1.05764
Probesets
GSM997850	Control
GSM997851	Control
GSM997852	Control
GSM997853	Control
GSM997854	Control
GSM997855	Control
GSM997856	Control
GSM997857	Control
GSM997858	Control10.CEL
GSM997859	CT-12.CEL
GSM997860	CT-13.CEL
GSM997861	CT-14.CEL
GSM997862	CT-15.CEL
GSM997863	CT16.CEL
GSM997864	CT17.CEL
GSM997865	CT18.CEL
GSM997866	CT19.CEL
GSM997867	CT20.CEL
GSM997868	Patient
GSM997869	Patient
GSM997870	Patient
GSM997871	Patient
GSM997872	Patient
GSM997873	Patient
GSM997874	Patient
GSM997875	Patient
GSM997876	Patient
GSM997877	Patient10.CEL
GSM997878	SC-03.CEL
GSM997879	SC-04.CEL
GSM997880	SC-05.CEL
GSM997881	SC-06.CEL
GSM997882	SC08.CEL
GSM997883	SC09.CEL
GSM997884	SC10.CEL
GSM997885	SC12.CEL
GSM997886	SC13.CEL
GSM997887	SC15.CEL
GSM997888	SC16.CEL
GSM997889	SC17.CEL
GSM997890	SC19.CEL
GSM997891	SC20.CEL
GSM997892	SS-13.CEL
GSM997893	SS-14.CEL
GSM997894	SS-15.CEL
GSM997895	SS-16.CEL
GSM997896	SS17.CEL
GSM997897	SS18.CEL
GSM997898	SS19.CEL
Probesets
GSM997850	Control
GSM997851	Control
GSM997852	Control
GSM997853	Control
GSM997854	Control
GSM997855	Control
GSM997856	Control
GSM997857	Control
GSM997858	Control10.CEL
GSM997859	CT-12.CEL
GSM997860	CT-13.CEL
GSM997861	CT-14.CEL
GSM997862	CT-15.CEL
GSM997863	CT16.CEL
GSM997864	CT17.CEL
GSM997865	CT18.CEL
GSM997866	CT19.CEL
GSM997867	CT20.CEL
GSM997868	Patient
GSM997869	Patient
GSM997870	Patient
GSM997871	Patient
GSM997872	Patient
GSM997873	Patient
GSM997874	Patient
GSM997875	Patient
GSM997876	Patient
GSM997877	Patient10.CEL
GSM997878	SC-03.CEL
GSM997879	SC-04.CEL
GSM997880	SC-05.CEL
GSM997881	SC-06.CEL
GSM997882	SC08.CEL
GSM997883	SC09.CEL
GSM997884	SC10.CEL
GSM997885	SC12.CEL
GSM997886	SC13.CEL
GSM997887	SC15.CEL
GSM997888	SC16.CEL
GSM997889	SC17.CEL
GSM997890	SC19.CEL
GSM997891	SC20.CEL
GSM997892	SS-13.CEL
GSM997893	SS-14.CEL
GSM997894	SS-15.CEL
GSM997895	SS-16.CEL
GSM997896	SS17.CEL
GSM997897	SS18.CEL
GSM997898	SS19.CEL
Probesets
GSM997850	Control
GSM997851	Control
GSM997852	Control
GSM997853	Control
GSM997854	Control
GSM997855	Control
GSM997856	Control
GSM997857	Control
GSM997858	Control10.CEL
GSM997859	CT-12.CEL
GSM997860	CT-13.CEL
GSM997861	CT-14.CEL
GSM997862	CT-15.CEL
GSM997863	CT16.CEL
GSM997864	CT17.CEL
GSM997865	CT18.CEL
GSM997866	CT19.CEL
GSM997867	CT20.CEL
GSM997868	Patient
GSM997869	Patient
GSM997870	Patient
GSM997871	Patient
GSM997872	Patient
GSM997873	Patient
GSM997874	Patient
GSM997875	Patient
GSM997876	Patient
GSM997877	Patient10.CEL
GSM997878	SC-03.CEL
GSM997879	SC-04.CEL
GSM997880	SC-05.CEL
GSM997881	SC-06.CEL
GSM997882	SC08.CEL
GSM997883	SC09.CEL
GSM997884	SC10.CEL
GSM997885	SC12.CEL
GSM997886	SC13.CEL
GSM997887	SC15.CEL
GSM997888	SC16.CEL
GSM997889	SC17.CEL
GSM997890	SC19.CEL
GSM997891	SC20.CEL
GSM997892	SS-13.CEL
GSM997893	SS-14.CEL
GSM997894	SS-15.CEL
GSM997895	SS-16.CEL
GSM997896	SS17.CEL
GSM997897	SS18.CEL
GSM997898	SS19.CEL
Probesets
GSM997850	Control
GSM997851	Control
GSM997852	Control
GSM997853	Control
GSM997854	Control
GSM997855	Control
GSM997856	Control
GSM997857	Control
GSM997858	Control10.CEL
GSM997859	CT-12.CEL
GSM997860	CT-13.CEL
GSM997861	CT-14.CEL
GSM997862	CT-15.CEL
GSM997863	CT16.CEL
GSM997864	CT17.CEL
GSM997865	CT18.CEL
GSM997866	CT19.CEL
GSM997867	CT20.CEL
GSM997868	Patient
GSM997869	Patient
GSM997870	Patient
GSM997871	Patient
GSM997872	Patient
GSM997873	Patient
GSM997874	Patient
GSM997875	Patient
GSM997876	Patient
GSM997877	Patient10.CEL
GSM997878	SC-03.CEL
GSM997879	SC-04.CEL
GSM997880	SC-05.CEL
GSM997881	SC-06.CEL
GSM997882	SC08.CEL
GSM997883	SC09.CEL
GSM997884	SC10.CEL
GSM997885	SC12.CEL
GSM997886	SC13.CEL
GSM997887	SC15.CEL
GSM997888	SC16.CEL
GSM997889	SC17.CEL
GSM997890	SC19.CEL
GSM997891	SC20.CEL
GSM997892	SS-13.CEL
GSM997893	SS-14.CEL
GSM997894	SS-15.CEL
GSM997895	SS-16.CEL
GSM997896	SS17.CEL
GSM997897	SS18.CEL
GSM997898	SS19.CEL
Probesets
GSM997850	Control
GSM997851	Control
GSM997852	Control
GSM997853	Control
GSM997854	Control
GSM997855	Control
GSM997856	Control
GSM997857	Control
GSM997858	Control10.CEL
GSM997859	CT-12.CEL
GSM997860	CT-13.CEL
GSM997861	CT-14.CEL
GSM997862	CT-15.CEL
GSM997863	CT16.CEL
GSM997864	CT17.CEL
GSM997865	CT18.CEL
GSM997866	CT19.CEL
GSM997867	CT20.CEL
GSM997868	Patient
GSM997869	Patient
GSM997870	Patient
GSM997871	Patient
GSM997872	Patient
GSM997873	Patient
GSM997874	Patient
GSM997875	Patient
GSM997876	Patient
GSM997877	Patient10.CEL
GSM997878	SC-03.CEL
GSM997879	SC-04.CEL
GSM997880	SC-05.CEL
GSM997881	SC-06.CEL
GSM997882	SC08.CEL
GSM997883	SC09.CEL
GSM997884	SC10.CEL
GSM997885	SC12.CEL
GSM997886	SC13.CEL
GSM997887	SC15.CEL
GSM997888	SC16.CEL
GSM997889	SC17.CEL
GSM997890	SC19.CEL
GSM997891	SC20.CEL
GSM997892	SS-13.CEL
GSM997893	SS-14.CEL
GSM997894	SS-15.CEL
GSM997895	SS-16.CEL
GSM997896	SS17.CEL
GSM997897	SS18.CEL
GSM997898	SS19.CEL
Probesets
GSM997850	Control
GSM997851	Control
GSM997852	Control
GSM997853	Control
GSM997854	Control
GSM997855	Control
GSM997856	Control
GSM997857	Control
GSM997858	Control10.CEL
GSM997859	CT-12.CEL
GSM997860	CT-13.CEL
GSM997861	CT-14.CEL
GSM997862	CT-15.CEL
GSM997863	CT16.CEL
GSM997864	CT17.CEL
GSM997865	CT18.CEL
GSM997866	CT19.CEL
GSM997867	CT20.CEL
GSM997868	Patient
GSM997869	Patient
GSM997870	Patient
GSM997871	Patient
GSM997872	Patient
GSM997873	Patient
GSM997874	Patient
GSM997875	Patient
GSM997876	Patient
GSM997877	Patient10.CEL
GSM997878	SC-03.CEL
GSM997879	SC-04.CEL
GSM997880	SC-05.CEL
GSM997881	SC-06.CEL
GSM997882	SC08.CEL
GSM997883	SC09.CEL
GSM997884	SC10.CEL
GSM997885	SC12.CEL
GSM997886	SC13.CEL
GSM997887	SC15.CEL
GSM997888	SC16.CEL
GSM997889	SC17.CEL
GSM997890	SC19.CEL
GSM997891	SC20.CEL
GSM997892	SS-13.CEL
GSM997893	SS-14.CEL
GSM997894	SS-15.CEL
GSM997895	SS-16.CEL
GSM997896	SS17.CEL
GSM997897	SS18.CEL
GSM997898	SS19.CEL
Probesets
GSM997850	Control
GSM997851	Control
GSM997852	Control
GSM997853	Control
GSM997854	Control
GSM997855	Control
GSM997856	Control
GSM997857	Control
GSM997858	Control10.CEL
GSM997859	CT-12.CEL
GSM997860	CT-13.CEL
GSM997861	CT-14.CEL
GSM997862	CT-15.CEL
GSM997863	CT16.CEL
GSM997864	CT17.CEL
GSM997865	CT18.CEL
GSM997866	CT19.CEL
GSM997867	CT20.CEL
GSM997868	Patient
GSM997869	Patient
GSM997870	Patient
GSM997871	Patient
GSM997872	Patient
GSM997873	Patient
GSM997874	Patient
GSM997875	Patient
GSM997876	Patient
GSM997877	Patient10.CEL
GSM997878	SC-03.CEL
GSM997879	SC-04.CEL
GSM997880	SC-05.CEL
GSM997881	SC-06.CEL
GSM997882	SC08.CEL
GSM997883	SC09.CEL
GSM997884	SC10.CEL
GSM997885	SC12.CEL
GSM997886	SC13.CEL
GSM997887	SC15.CEL
GSM997888	SC16.CEL
GSM997889	SC17.CEL
GSM997890	SC19.CEL
GSM997891	SC20.CEL
GSM997892	SS-13.CEL
GSM997893	SS-14.CEL
GSM997894	SS-15.CEL
GSM997895	SS-16.CEL
GSM997896	SS17.CEL
GSM997897	SS18.CEL
GSM997898	SS19.CEL
Probesets
GSM997850	Control
GSM997851	Control
GSM997852	Control
GSM997853	Control
GSM997854	Control
GSM997855	Control
GSM997856	Control
GSM997857	Control
GSM997858	Control10.CEL
GSM997859	CT-12.CEL
GSM997860	CT-13.CEL
GSM997861	CT-14.CEL
GSM997862	CT-15.CEL
GSM997863	CT16.CEL
GSM997864	CT17.CEL
GSM997865	CT18.CEL
GSM997866	CT19.CEL
GSM997867	CT20.CEL
GSM997868	Patient
GSM997869	Patient
GSM997870	Patient
GSM997871	Patient
GSM997872	Patient
GSM997873	Patient
GSM997874	Patient
GSM997875	Patient
GSM997876	Patient
GSM997877	Patient10.CEL
GSM997878	SC-03.CEL
GSM997879	SC-04.CEL
GSM997880	SC-05.CEL
GSM997881	SC-06.CEL
GSM997882	SC08.CEL
GSM997883	SC09.CEL
GSM997884	SC10.CEL
GSM997885	SC12.CEL
GSM997886	SC13.CEL
GSM997887	SC15.CEL
GSM997888	SC16.CEL
GSM997889	SC17.CEL
GSM997890	SC19.CEL
GSM997891	SC20.CEL
GSM997892	SS-13.CEL
GSM997893	SS-14.CEL
GSM997894	SS-15.CEL
GSM997895	SS-16.CEL
GSM997896	SS17.CEL
GSM997897	SS18.CEL
GSM997898	SS19.CEL
Probesets
GSM997850	Control
GSM997851	Control
GSM997852	Control
GSM997853	Control
GSM997854	Control
GSM997855	Control
GSM997856	Control
GSM997857	Control
GSM997858	Control10.CEL
GSM997859	CT-12.CEL
GSM997860	CT-13.CEL
GSM997861	CT-14.CEL
GSM997862	CT-15.CEL
GSM997863	CT16.CEL
GSM997864	CT17.CEL
GSM997865	CT18.CEL
GSM997866	CT19.CEL
GSM997867	CT20.CEL
GSM997868	Patient
GSM997869	Patient
GSM997870	Patient
GSM997871	Patient
GSM997872	Patient
GSM997873	Patient
GSM997874	Patient
GSM997875	Patient
GSM997876	Patient
GSM997877	Patient10.CEL
GSM997878	SC-03.CEL
GSM997879	SC-04.CEL
GSM997880	SC-05.CEL
GSM997881	SC-06.CEL
GSM997882	SC08.CEL
GSM997883	SC09.CEL
GSM997884	SC10.CEL
GSM997885	SC12.CEL
GSM997886	SC13.CEL
GSM997887	SC15.CEL
GSM997888	SC16.CEL
GSM997889	SC17.CEL
GSM997890	SC19.CEL
GSM997891	SC20.CEL
GSM997892	SS-13.CEL
GSM997893	SS-14.CEL
GSM997894	SS-15.CEL
GSM997895	SS-16.CEL
GSM997896	SS17.CEL
GSM997897	SS18.CEL
GSM997898	SS19.CEL
Probesets
GSM997850	Control
GSM997851	Control
GSM997852	Control
GSM997853	Control
GSM997854	Control
GSM997855	Control
GSM997856	Control
GSM997857	Control
GSM997858	Control10.CEL
GSM997859	CT-12.CEL
GSM997860	CT-13.CEL
GSM997861	CT-14.CEL
GSM997862	CT-15.CEL
GSM997863	CT16.CEL
GSM997864	CT17.CEL
GSM997865	CT18.CEL
GSM997866	CT19.CEL
GSM997867	CT20.CEL
GSM997868	Patient
GSM997869	Patient
GSM997870	Patient
GSM997871	Patient
GSM997872	Patient
GSM997873	Patient
GSM997874	Patient
GSM997875	Patient
GSM997876	Patient
GSM997877	Patient10.CEL
GSM997878	SC-03.CEL
GSM997879	SC-04.CEL
GSM997880	SC-05.CEL
GSM997881	SC-06.CEL
GSM997882	SC08.CEL
GSM997883	SC09.CEL
GSM997884	SC10.CEL
GSM997885	SC12.CEL
GSM997886	SC13.CEL
GSM997887	SC15.CEL
GSM997888	SC16.CEL
GSM997889	SC17.CEL
GSM997890	SC19.CEL
GSM997891	SC20.CEL
GSM997892	SS-13.CEL
GSM997893	SS-14.CEL
GSM997894	SS-15.CEL
GSM997895	SS-16.CEL
GSM997896	SS17.CEL
GSM997897	SS18.CEL
GSM997898	SS19.CEL
Probesets
GSM997850	Control
GSM997851	Control
GSM997852	Control
GSM997853	Control
GSM997854	Control
GSM997855	Control
GSM997856	Control
GSM997857	Control
GSM997858	Control10.CEL
GSM997859	CT-12.CEL
GSM997860	CT-13.CEL
GSM997861	CT-14.CEL
GSM997862	CT-15.CEL
GSM997863	CT16.CEL
GSM997864	CT17.CEL
GSM997865	CT18.CEL
GSM997866	CT19.CEL
GSM997867	CT20.CEL
GSM997868	Patient
GSM997869	Patient
GSM997870	Patient
GSM997871	Patient
GSM997872	Patient
GSM997873	Patient
GSM997874	Patient
GSM997875	Patient
GSM997876	Patient
GSM997877	Patient10.CEL
GSM997878	SC-03.CEL
GSM997879	SC-04.CEL
GSM997880	SC-05.CEL
GSM997881	SC-06.CEL
GSM997882	SC08.CEL
GSM997883	SC09.CEL
GSM997884	SC10.CEL
GSM997885	SC12.CEL
GSM997886	SC13.CEL
GSM997887	SC15.CEL
GSM997888	SC16.CEL
GSM997889	SC17.CEL
GSM997890	SC19.CEL
GSM997891	SC20.CEL
GSM997892	SS-13.CEL
GSM997893	SS-14.CEL
GSM997894	SS-15.CEL
GSM997895	SS-16.CEL
GSM997896	SS17.CEL
GSM997897	SS18.CEL
GSM997898	SS19.CEL
Probesets
GSM997850	Control
GSM997851	Control
GSM997852	Control
GSM997853	Control
GSM997854	Control
GSM997855	Control
GSM997856	Control
GSM997857	Control
GSM997858	Control10.CEL
GSM997859	CT-12.CEL
GSM997860	CT-13.CEL
GSM997861	CT-14.CEL
GSM997862	CT-15.CEL
GSM997863	CT16.CEL
GSM997864	CT17.CEL
GSM997865	CT18.CEL
GSM997866	CT19.CEL
GSM997867	CT20.CEL
GSM997868	Patient
GSM997869	Patient
GSM997870	Patient
GSM997871	Patient
GSM997872	Patient
GSM997873	Patient
GSM997874	Patient
GSM997875	Patient
GSM997876	Patient
GSM997877	Patient10.CEL
GSM997878	SC-03.CEL
GSM997879	SC-04.CEL
GSM997880	SC-05.CEL
GSM997881	SC-06.CEL
GSM997882	SC08.CEL
GSM997883	SC09.CEL
GSM997884	SC10.CEL
GSM997885	SC12.CEL
GSM997886	SC13.CEL
GSM997887	SC15.CEL
GSM997888	SC16.CEL
GSM997889	SC17.CEL
GSM997890	SC19.CEL
GSM997891	SC20.CEL
GSM997892	SS-13.CEL
GSM997893	SS-14.CEL
GSM997894	SS-15.CEL
GSM997895	SS-16.CEL
GSM997896	SS17.CEL
GSM997897	SS18.CEL
GSM997898	SS19.CEL
Probesets
GSM997850	Control
GSM997851	Control
GSM997852	Control
GSM997853	Control
GSM997854	Control
GSM997855	Control
GSM997856	Control
GSM997857	Control
GSM997858	Control10.CEL
GSM997859	CT-12.CEL
GSM997860	CT-13.CEL
GSM997861	CT-14.CEL
GSM997862	CT-15.CEL
GSM997863	CT16.CEL
GSM997864	CT17.CEL
GSM997865	CT18.CEL
GSM997866	CT19.CEL
GSM997867	CT20.CEL
GSM997868	Patient
GSM997869	Patient
GSM997870	Patient
GSM997871	Patient
GSM997872	Patient
GSM997873	Patient
GSM997874	Patient
GSM997875	Patient
GSM997876	Patient
GSM997877	Patient10.CEL
GSM997878	SC-03.CEL
GSM997879	SC-04.CEL
GSM997880	SC-05.CEL
GSM997881	SC-06.CEL
GSM997882	SC08.CEL
GSM997883	SC09.CEL
GSM997884	SC10.CEL
GSM997885	SC12.CEL
GSM997886	SC13.CEL
GSM997887	SC15.CEL
GSM997888	SC16.CEL
GSM997889	SC17.CEL
GSM997890	SC19.CEL
GSM997891	SC20.CEL
GSM997892	SS-13.CEL
GSM997893	SS-14.CEL
GSM997894	SS-15.CEL
GSM997895	SS-16.CEL
GSM997896	SS17.CEL
GSM997897	SS18.CEL
GSM997898	SS19.CEL
Probesets
GSM997850	Control
GSM997851	Control
GSM997852	Control
GSM997853	Control
GSM997854	Control
GSM997855	Control
GSM997856	Control
GSM997857	Control
GSM997858	Control10.CEL
GSM997859	CT-12.CEL
GSM997860	CT-13.CEL
GSM997861	CT-14.CEL
GSM997862	CT-15.CEL
GSM997863	CT16.CEL
GSM997864	CT17.CEL
GSM997865	CT18.CEL
GSM997866	CT19.CEL
GSM997867	CT20.CEL
GSM997868	Patient
GSM997869	Patient
GSM997870	Patient
GSM997871	Patient
GSM997872	Patient
GSM997873	Patient
GSM997874	Patient
GSM997875	Patient
GSM997876	Patient
GSM997877	Patient10.CEL
GSM997878	SC-03.CEL
GSM997879	SC-04.CEL
GSM997880	SC-05.CEL
GSM997881	SC-06.CEL
GSM997882	SC08.CEL
GSM997883	SC09.CEL
GSM997884	SC10.CEL
GSM997885	SC12.CEL
GSM997886	SC13.CEL
GSM997887	SC15.CEL
GSM997888	SC16.CEL
GSM997889	SC17.CEL
GSM997890	SC19.CEL
GSM997891	SC20.CEL
GSM997892	SS-13.CEL
GSM997893	SS-14.CEL
GSM997894	SS-15.CEL
GSM997895	SS-16.CEL
GSM997896	SS17.CEL
GSM997897	SS18.CEL
GSM997898	SS19.CEL
Probesets
GSM997850	Control
GSM997851	Control
GSM997852	Control
GSM997853	Control
GSM997854	Control
GSM997855	Control
GSM997856	Control
GSM997857	Control
GSM997858	Control10.CEL
GSM997859	CT-12.CEL
GSM997860	CT-13.CEL
GSM997861	CT-14.CEL
GSM997862	CT-15.CEL
GSM997863	CT16.CEL
GSM997864	CT17.CEL
GSM997865	CT18.CEL
GSM997866	CT19.CEL
GSM997867	CT20.CEL
GSM997868	Patient
GSM997869	Patient
GSM997870	Patient
GSM997871	Patient
GSM997872	Patient
GSM997873	Patient
GSM997874	Patient
GSM997875	Patient
GSM997876	Patient
GSM997877	Patient10.CEL
GSM997878	SC-03.CEL
GSM997879	SC-04.CEL
GSM997880	SC-05.CEL
GSM997881	SC-06.CEL
GSM997882	SC08.CEL
GSM997883	SC09.CEL
GSM997884	SC10.CEL
GSM997885	SC12.CEL
GSM997886	SC13.CEL
GSM997887	SC15.CEL
GSM997888	SC16.CEL
GSM997889	SC17.CEL
GSM997890	SC19.CEL
GSM997891	SC20.CEL
GSM997892	SS-13.CEL
GSM997893	SS-14.CEL
GSM997894	SS-15.CEL
GSM997895	SS-16.CEL
GSM997896	SS17.CEL
GSM997897	SS18.CEL
GSM997898	SS19.CEL
Probesets
GSM997850	Control
GSM997851	Control
GSM997852	Control
GSM997853	Control
GSM997854	Control
GSM997855	Control
GSM997856	Control
GSM997857	Control
GSM997858	Control10.CEL
GSM997859	CT-12.CEL
GSM997860	CT-13.CEL
GSM997861	CT-14.CEL
GSM997862	CT-15.CEL
GSM997863	CT16.CEL
GSM997864	CT17.CEL
GSM997865	CT18.CEL
GSM997866	CT19.CEL
GSM997867	CT20.CEL
GSM997868	Patient
GSM997869	Patient
GSM997870	Patient
GSM997871	Patient
GSM997872	Patient
GSM997873	Patient
GSM997874	Patient
GSM997875	Patient
GSM997876	Patient
GSM997877	Patient10.CEL
GSM997878	SC-03.CEL
GSM997879	SC-04.CEL
GSM997880	SC-05.CEL
GSM997881	SC-06.CEL
GSM997882	SC08.CEL
GSM997883	SC09.CEL
GSM997884	SC10.CEL
GSM997885	SC12.CEL
GSM997886	SC13.CEL
GSM997887	SC15.CEL
GSM997888	SC16.CEL
GSM997889	SC17.CEL
GSM997890	SC19.CEL
GSM997891	SC20.CEL
GSM997892	SS-13.CEL
GSM997893	SS-14.CEL
GSM997894	SS-15.CEL
GSM997895	SS-16.CEL
GSM997896	SS17.CEL
GSM997897	SS18.CEL
GSM997898	SS19.CEL
Probesets
GSM997850	Control
GSM997851	Control
GSM997852	Control
GSM997853	Control
GSM997854	Control
GSM997855	Control
GSM997856	Control
GSM997857	Control
GSM997858	Control10.CEL
GSM997859	CT-12.CEL
GSM997860	CT-13.CEL
GSM997861	CT-14.CEL
GSM997862	CT-15.CEL
GSM997863	CT16.CEL
GSM997864	CT17.CEL
GSM997865	CT18.CEL
GSM997866	CT19.CEL
GSM997867	CT20.CEL
GSM997868	Patient
GSM997869	Patient
GSM997870	Patient
GSM997871	Patient
GSM997872	Patient
GSM997873	Patient
GSM997874	Patient
GSM997875	Patient
GSM997876	Patient
GSM997877	Patient10.CEL
GSM997878	SC-03.CEL
GSM997879	SC-04.CEL
GSM997880	SC-05.CEL
GSM997881	SC-06.CEL
GSM997882	SC08.CEL
GSM997883	SC09.CEL
GSM997884	SC10.CEL
GSM997885	SC12.CEL
GSM997886	SC13.CEL
GSM997887	SC15.CEL
GSM997888	SC16.CEL
GSM997889	SC17.CEL
GSM997890	SC19.CEL
GSM997891	SC20.CEL
GSM997892	SS-13.CEL
GSM997893	SS-14.CEL
GSM997894	SS-15.CEL
GSM997895	SS-16.CEL
GSM997896	SS17.CEL
GSM997897	SS18.CEL
GSM997898	SS19.CEL
Probesets
GSM997850	Control
GSM997851	Control
GSM997852	Control
GSM997853	Control
GSM997854	Control
GSM997855	Control
GSM997856	Control
GSM997857	Control
GSM997858	Control10.CEL
GSM997859	CT-12.CEL
GSM997860	CT-13.CEL
GSM997861	CT-14.CEL
GSM997862	CT-15.CEL
GSM997863	CT16.CEL
GSM997864	CT17.CEL
GSM997865	CT18.CEL
GSM997866	CT19.CEL
GSM997867	CT20.CEL
GSM997868	Patient
GSM997869	Patient
GSM997870	Patient
GSM997871	Patient
GSM997872	Patient
GSM997873	Patient
GSM997874	Patient
GSM997875	Patient
GSM997876	Patient
GSM997877	Patient10.CEL
GSM997878	SC-03.CEL
GSM997879	SC-04.CEL
GSM997880	SC-05.CEL
GSM997881	SC-06.CEL
GSM997882	SC08.CEL
GSM997883	SC09.CEL
GSM997884	SC10.CEL
GSM997885	SC12.CEL
GSM997886	SC13.CEL
GSM997887	SC15.CEL
GSM997888	SC16.CEL
GSM997889	SC17.CEL
GSM997890	SC19.CEL
GSM997891	SC20.CEL
GSM997892	SS-13.CEL
GSM997893	SS-14.CEL
GSM997894	SS-15.CEL
GSM997895	SS-16.CEL
GSM997896	SS17.CEL
GSM997897	SS18.CEL
GSM997898	SS19.CEL
Probesets
GSM997850	Control
GSM997851	Control
GSM997852	Control
GSM997853	Control
GSM997854	Control
GSM997855	Control
GSM997856	Control
GSM997857	Control
GSM997858	Control10.CEL
GSM997859	CT-12.CEL
GSM997860	CT-13.CEL
GSM997861	CT-14.CEL
GSM997862	CT-15.CEL
GSM997863	CT16.CEL
GSM997864	CT17.CEL
GSM997865	CT18.CEL
GSM997866	CT19.CEL
GSM997867	CT20.CEL
GSM997868	Patient
GSM997869	Patient
GSM997870	Patient
GSM997871	Patient
GSM997872	Patient
GSM997873	Patient
GSM997874	Patient
GSM997875	Patient
GSM997876	Patient
GSM997877	Patient10.CEL
GSM997878	SC-03.CEL
GSM997879	SC-04.CEL
GSM997880	SC-05.CEL
GSM997881	SC-06.CEL
GSM997882	SC08.CEL
GSM997883	SC09.CEL
GSM997884	SC10.CEL
GSM997885	SC12.CEL
GSM997886	SC13.CEL
GSM997887	SC15.CEL
GSM997888	SC16.CEL
GSM997889	SC17.CEL
GSM997890	SC19.CEL
GSM997891	SC20.CEL
GSM997892	SS-13.CEL
GSM997893	SS-14.CEL
GSM997894	SS-15.CEL
GSM997895	SS-16.CEL
GSM997896	SS17.CEL
GSM997897	SS18.CEL
GSM997898	SS19.CEL
Probesets
GSM997850	Control
GSM997851	Control
GSM997852	Control
GSM997853	Control
GSM997854	Control
GSM997855	Control
GSM997856	Control
GSM997857	Control
GSM997858	Control10.CEL
GSM997859	CT-12.CEL
GSM997860	CT-13.CEL
GSM997861	CT-14.CEL
GSM997862	CT-15.CEL
GSM997863	CT16.CEL
GSM997864	CT17.CEL
GSM997865	CT18.CEL
GSM997866	CT19.CEL
GSM997867	CT20.CEL
GSM997868	Patient
GSM997869	Patient
GSM997870	Patient
GSM997871	Patient
GSM997872	Patient
GSM997873	Patient
GSM997874	Patient
GSM997875	Patient
GSM997876	Patient
GSM997877	Patient10.CEL
GSM997878	SC-03.CEL
GSM997879	SC-04.CEL
GSM997880	SC-05.CEL
GSM997881	SC-06.CEL
GSM997882	SC08.CEL
GSM997883	SC09.CEL
GSM997884	SC10.CEL
GSM997885	SC12.CEL
GSM997886	SC13.CEL
GSM997887	SC15.CEL
GSM997888	SC16.CEL
GSM997889	SC17.CEL
GSM997890	SC19.CEL
GSM997891	SC20.CEL
GSM997892	SS-13.CEL
GSM997893	SS-14.CEL
GSM997894	SS-15.CEL
GSM997895	SS-16.CEL
GSM997896	SS17.CEL
GSM997897	SS18.CEL
GSM997898	SS19.CEL
Probesets
GSM997850	Control
GSM997851	Control
GSM997852	Control
GSM997853	Control
GSM997854	Control
GSM997855	Control
GSM997856	Control
GSM997857	Control
GSM997858	Control10.CEL
GSM997859	CT-12.CEL
GSM997860	CT-13.CEL
GSM997861	CT-14.CEL
GSM997862	CT-15.CEL
GSM997863	CT16.CEL
GSM997864	CT17.CEL
GSM997865	CT18.CEL
GSM997866	CT19.CEL
GSM997867	CT20.CEL
GSM997868	Patient
GSM997869	Patient
GSM997870	Patient
GSM997871	Patient
GSM997872	Patient
GSM997873	Patient
GSM997874	Patient
GSM997875	Patient
GSM997876	Patient
GSM997877	Patient10.CEL
GSM997878	SC-03.CEL
GSM997879	SC-04.CEL
GSM997880	SC-05.CEL
GSM997881	SC-06.CEL
GSM997882	SC08.CEL
GSM997883	SC09.CEL
GSM997884	SC10.CEL
GSM997885	SC12.CEL
GSM997886	SC13.CEL
GSM997887	SC15.CEL
GSM997888	SC16.CEL
GSM997889	SC17.CEL
GSM997890	SC19.CEL
GSM997891	SC20.CEL
GSM997892	SS-13.CEL
GSM997893	SS-14.CEL
GSM997894	SS-15.CEL
GSM997895	SS-16.CEL
GSM997896	SS17.CEL
GSM997897	SS18.CEL
GSM997898	SS19.CEL
Probesets
GSM997850	Control
GSM997851	Control
GSM997852	Control
GSM997853	Control
GSM997854	Control
GSM997855	Control
GSM997856	Control
GSM997857	Control
GSM997858	Control10.CEL
GSM997859	CT-12.CEL
GSM997860	CT-13.CEL
GSM997861	CT-14.CEL
GSM997862	CT-15.CEL
GSM997863	CT16.CEL
GSM997864	CT17.CEL
GSM997865	CT18.CEL
GSM997866	CT19.CEL
GSM997867	CT20.CEL
GSM997868	Patient
GSM997869	Patient
GSM997870	Patient
GSM997871	Patient
GSM997872	Patient
GSM997873	Patient
GSM997874	Patient
GSM997875	Patient
GSM997876	Patient
GSM997877	Patient10.CEL
GSM997878	SC-03.CEL
GSM997879	SC-04.CEL
GSM997880	SC-05.CEL
GSM997881	SC-06.CEL
GSM997882	SC08.CEL
GSM997883	SC09.CEL
GSM997884	SC10.CEL
GSM997885	SC12.CEL
GSM997886	SC13.CEL
GSM997887	SC15.CEL
GSM997888	SC16.CEL
GSM997889	SC17.CEL
GSM997890	SC19.CEL
GSM997891	SC20.CEL
GSM997892	SS-13.CEL
GSM997893	SS-14.CEL
GSM997894	SS-15.CEL
GSM997895	SS-16.CEL
GSM997896	SS17.CEL
GSM997897	SS18.CEL
GSM997898	SS19.CEL
Probesets
GSM997850	Control
GSM997851	Control
GSM997852	Control
GSM997853	Control
GSM997854	Control
GSM997855	Control
GSM997856	Control
GSM997857	Control
GSM997858	Control10.CEL
GSM997859	CT-12.CEL
GSM997860	CT-13.CEL
GSM997861	CT-14.CEL
GSM997862	CT-15.CEL
GSM997863	CT16.CEL
GSM997864	CT17.CEL
GSM997865	CT18.CEL
GSM997866	CT19.CEL
GSM997867	CT20.CEL
GSM997868	Patient
GSM997869	Patient
GSM997870	Patient
GSM997871	Patient
GSM997872	Patient
GSM997873	Patient
GSM997874	Patient
GSM997875	Patient
GSM997876	Patient
GSM997877	Patient10.CEL
GSM997878	SC-03.CEL
GSM997879	SC-04.CEL
GSM997880	SC-05.CEL
GSM997881	SC-06.CEL
GSM997882	SC08.CEL
GSM997883	SC09.CEL
GSM997884	SC10.CEL
GSM997885	SC12.CEL
GSM997886	SC13.CEL
GSM997887	SC15.CEL
GSM997888	SC16.CEL
GSM997889	SC17.CEL
GSM997890	SC19.CEL
GSM997891	SC20.CEL
GSM997892	SS-13.CEL
GSM997893	SS-14.CEL
GSM997894	SS-15.CEL
GSM997895	SS-16.CEL
GSM997896	SS17.CEL
GSM997897	SS18.CEL
GSM997898	SS19.CEL
Probesets
GSM997850	Control
GSM997851	Control
GSM997852	Control
GSM997853	Control
GSM997854	Control
GSM997855	Control
GSM997856	Control
GSM997857	Control
GSM997858	Control10.CEL
GSM997859	CT-12.CEL
GSM997860	CT-13.CEL
GSM997861	CT-14.CEL
GSM997862	CT-15.CEL
GSM997863	CT16.CEL
GSM997864	CT17.CEL
GSM997865	CT18.CEL
GSM997866	CT19.CEL
GSM997867	CT20.CEL
GSM997868	Patient
GSM997869	Patient
GSM997870	Patient
GSM997871	Patient
GSM997872	Patient
GSM997873	Patient
GSM997874	Patient
GSM997875	Patient
GSM997876	Patient
GSM997877	Patient10.CEL
GSM997878	SC-03.CEL
GSM997879	SC-04.CEL
GSM997880	SC-05.CEL
GSM997881	SC-06.CEL
GSM997882	SC08.CEL
GSM997883	SC09.CEL
GSM997884	SC10.CEL
GSM997885	SC12.CEL
GSM997886	SC13.CEL
GSM997887	SC15.CEL
GSM997888	SC16.CEL
GSM997889	SC17.CEL
GSM997890	SC19.CEL
GSM997891	SC20.CEL
GSM997892	SS-13.CEL
GSM997893	SS-14.CEL
GSM997894	SS-15.CEL
GSM997895	SS-16.CEL
GSM997896	SS17.CEL
GSM997897	SS18.CEL
GSM997898	SS19.CEL
Probesets
GSM997850	Control
GSM997851	Control
GSM997852	Control
GSM997853	Control
GSM997854	Control
GSM997855	Control
GSM997856	Control
GSM997857	Control
GSM997858	Control10.CEL
GSM997859	CT-12.CEL
GSM997860	CT-13.CEL
GSM997861	CT-14.CEL
GSM997862	CT-15.CEL
GSM997863	CT16.CEL
GSM997864	CT17.CEL
GSM997865	CT18.CEL
GSM997866	CT19.CEL
GSM997867	CT20.CEL
GSM997868	Patient
GSM997869	Patient
GSM997870	Patient
GSM997871	Patient
GSM997872	Patient
GSM997873	Patient
GSM997874	Patient
GSM997875	Patient
GSM997876	Patient
GSM997877	Patient10.CEL
GSM997878	SC-03.CEL
GSM997879	SC-04.CEL
GSM997880	SC-05.CEL
GSM997881	SC-06.CEL
GSM997882	SC08.CEL
GSM997883	SC09.CEL
GSM997884	SC10.CEL
GSM997885	SC12.CEL
GSM997886	SC13.CEL
GSM997887	SC15.CEL
GSM997888	SC16.CEL
GSM997889	SC17.CEL
GSM997890	SC19.CEL
GSM997891	SC20.CEL
GSM997892	SS-13.CEL
GSM997893	SS-14.CEL
GSM997894	SS-15.CEL
GSM997895	SS-16.CEL
GSM997896	SS17.CEL
GSM997897	SS18.CEL
GSM997898	SS19.CEL
Probesets
GSM997850	Control
GSM997851	Control
GSM997852	Control
GSM997853	Control
GSM997854	Control
GSM997855	Control
GSM997856	Control
GSM997857	Control
GSM997858	Control10.CEL
GSM997859	CT-12.CEL
GSM997860	CT-13.CEL
GSM997861	CT-14.CEL
GSM997862	CT-15.CEL
GSM997863	CT16.CEL
GSM997864	CT17.CEL
GSM997865	CT18.CEL
GSM997866	CT19.CEL
GSM997867	CT20.CEL
GSM997868	Patient
GSM997869	Patient
GSM997870	Patient
GSM997871	Patient
GSM997872	Patient
GSM997873	Patient
GSM997874	Patient
GSM997875	Patient
GSM997876	Patient
GSM997877	Patient10.CEL
GSM997878	SC-03.CEL
GSM997879	SC-04.CEL
GSM997880	SC-05.CEL
GSM997881	SC-06.CEL
GSM997882	SC08.CEL
GSM997883	SC09.CEL
GSM997884	SC10.CEL
GSM997885	SC12.CEL
GSM997886	SC13.CEL
GSM997887	SC15.CEL
GSM997888	SC16.CEL
GSM997889	SC17.CEL
GSM997890	SC19.CEL
GSM997891	SC20.CEL
GSM997892	SS-13.CEL
GSM997893	SS-14.CEL
GSM997894	SS-15.CEL
GSM997895	SS-16.CEL
GSM997896	SS17.CEL
GSM997897	SS18.CEL
GSM997898	SS19.CEL
Probesets
GSM997850	Control
GSM997851	Control
GSM997852	Control
GSM997853	Control
GSM997854	Control
GSM997855	Control
GSM997856	Control
GSM997857	Control
GSM997858	Control10.CEL
GSM997859	CT-12.CEL
GSM997860	CT-13.CEL
GSM997861	CT-14.CEL
GSM997862	CT-15.CEL
GSM997863	CT16.CEL
GSM997864	CT17.CEL
GSM997865	CT18.CEL
GSM997866	CT19.CEL
GSM997867	CT20.CEL
GSM997868	Patient
GSM997869	Patient
GSM997870	Patient
GSM997871	Patient
GSM997872	Patient
GSM997873	Patient
GSM997874	Patient
GSM997875	Patient
GSM997876	Patient
GSM997877	Patient10.CEL
GSM997878	SC-03.CEL
GSM997879	SC-04.CEL
GSM997880	SC-05.CEL
GSM997881	SC-06.CEL
GSM997882	SC08.CEL
GSM997883	SC09.CEL
GSM997884	SC10.CEL
GSM997885	SC12.CEL
GSM997886	SC13.CEL
GSM997887	SC15.CEL
GSM997888	SC16.CEL
GSM997889	SC17.CEL
GSM997890	SC19.CEL
GSM997891	SC20.CEL
GSM997892	SS-13.CEL
GSM997893	SS-14.CEL
GSM997894	SS-15.CEL
GSM997895	SS-16.CEL
GSM997896	SS17.CEL
GSM997897	SS18.CEL
GSM997898	SS19.CEL
Probesets
GSM997850	Control
GSM997851	Control
GSM997852	Control
GSM997853	Control
GSM997854	Control
GSM997855	Control
GSM997856	Control
GSM997857	Control
GSM997858	Control10.CEL
GSM997859	CT-12.CEL
GSM997860	CT-13.CEL
GSM997861	CT-14.CEL
GSM997862	CT-15.CEL
GSM997863	CT16.CEL
GSM997864	CT17.CEL
GSM997865	CT18.CEL
GSM997866	CT19.CEL
GSM997867	CT20.CEL
GSM997868	Patient
GSM997869	Patient
GSM997870	Patient
GSM997871	Patient
GSM997872	Patient
GSM997873	Patient
GSM997874	Patient
GSM997875	Patient
GSM997876	Patient
GSM997877	Patient10.CEL
GSM997878	SC-03.CEL
GSM997879	SC-04.CEL
GSM997880	SC-05.CEL
GSM997881	SC-06.CEL
GSM997882	SC08.CEL
GSM997883	SC09.CEL
GSM997884	SC10.CEL
GSM997885	SC12.CEL
GSM997886	SC13.CEL
GSM997887	SC15.CEL
GSM997888	SC16.CEL
GSM997889	SC17.CEL
GSM997890	SC19.CEL
GSM997891	SC20.CEL
GSM997892	SS-13.CEL
GSM997893	SS-14.CEL
GSM997894	SS-15.CEL
GSM997895	SS-16.CEL
GSM997896	SS17.CEL
GSM997897	SS18.CEL
GSM997898	SS19.CEL
Probesets
GSM997850	Control
GSM997851	Control
GSM997852	Control
GSM997853	Control
GSM997854	Control
GSM997855	Control
GSM997856	Control
GSM997857	Control
GSM997858	Control10.CEL
GSM997859	CT-12.CEL
GSM997860	CT-13.CEL
GSM997861	CT-14.CEL
GSM997862	CT-15.CEL
GSM997863	CT16.CEL
GSM997864	CT17.CEL
GSM997865	CT18.CEL
GSM997866	CT19.CEL
GSM997867	CT20.CEL
GSM997868	Patient
GSM997869	Patient
GSM997870	Patient
GSM997871	Patient
GSM997872	Patient
GSM997873	Patient
GSM997874	Patient
GSM997875	Patient
GSM997876	Patient
GSM997877	Patient10.CEL
GSM997878	SC-03.CEL
GSM997879	SC-04.CEL
GSM997880	SC-05.CEL
GSM997881	SC-06.CEL
GSM997882	SC08.CEL
GSM997883	SC09.CEL
GSM997884	SC10.CEL
GSM997885	SC12.CEL
GSM997886	SC13.CEL
GSM997887	SC15.CEL
GSM997888	SC16.CEL
GSM997889	SC17.CEL
GSM997890	SC19.CEL
GSM997891	SC20.CEL
GSM997892	SS-13.CEL
GSM997893	SS-14.CEL
GSM997894	SS-15.CEL
GSM997895	SS-16.CEL
GSM997896	SS17.CEL
GSM997897	SS18.CEL
GSM997898	SS19.CEL
Probesets
GSM997850	Control
GSM997851	Control
GSM997852	Control
GSM997853	Control
GSM997854	Control
GSM997855	Control
GSM997856	Control
GSM997857	Control
GSM997858	Control10.CEL
GSM997859	CT-12.CEL
GSM997860	CT-13.CEL
GSM997861	CT-14.CEL
GSM997862	CT-15.CEL
GSM997863	CT16.CEL
GSM997864	CT17.CEL
GSM997865	CT18.CEL
GSM997866	CT19.CEL
GSM997867	CT20.CEL
GSM997868	Patient
GSM997869	Patient
GSM997870	Patient
GSM997871	Patient
GSM997872	Patient
GSM997873	Patient
GSM997874	Patient
GSM997875	Patient
GSM997876	Patient
GSM997877	Patient10.CEL
GSM997878	SC-03.CEL
GSM997879	SC-04.CEL
GSM997880	SC-05.CEL
GSM997881	SC-06.CEL
GSM997882	SC08.CEL
GSM997883	SC09.CEL
GSM997884	SC10.CEL
GSM997885	SC12.CEL
GSM997886	SC13.CEL
GSM997887	SC15.CEL
GSM997888	SC16.CEL
GSM997889	SC17.CEL
GSM997890	SC19.CEL
GSM997891	SC20.CEL
GSM997892	SS-13.CEL
GSM997893	SS-14.CEL
GSM997894	SS-15.CEL
GSM997895	SS-16.CEL
GSM997896	SS17.CEL
GSM997897	SS18.CEL
GSM997898	SS19.CEL
Probesets
GSM997850	Control
GSM997851	Control
GSM997852	Control
GSM997853	Control
GSM997854	Control
GSM997855	Control
GSM997856	Control
GSM997857	Control
GSM997858	Control10.CEL
GSM997859	CT-12.CEL
GSM997860	CT-13.CEL
GSM997861	CT-14.CEL
GSM997862	CT-15.CEL
GSM997863	CT16.CEL
GSM997864	CT17.CEL
GSM997865	CT18.CEL
GSM997866	CT19.CEL
GSM997867	CT20.CEL
GSM997868	Patient
GSM997869	Patient
GSM997870	Patient
GSM997871	Patient
GSM997872	Patient
GSM997873	Patient
GSM997874	Patient
GSM997875	Patient
GSM997876	Patient
GSM997877	Patient10.CEL
GSM997878	SC-03.CEL
GSM997879	SC-04.CEL
GSM997880	SC-05.CEL
GSM997881	SC-06.CEL
GSM997882	SC08.CEL
GSM997883	SC09.CEL
GSM997884	SC10.CEL
GSM997885	SC12.CEL
GSM997886	SC13.CEL
GSM997887	SC15.CEL
GSM997888	SC16.CEL
GSM997889	SC17.CEL
GSM997890	SC19.CEL
GSM997891	SC20.CEL
GSM997892	SS-13.CEL
GSM997893	SS-14.CEL
GSM997894	SS-15.CEL
GSM997895	SS-16.CEL
GSM997896	SS17.CEL
GSM997897	SS18.CEL
GSM997898	SS19.CEL
Probesets
GSM997850	Control
GSM997851	Control
GSM997852	Control
GSM997853	Control
GSM997854	Control
GSM997855	Control
GSM997856	Control
GSM997857	Control
GSM997858	Control10.CEL
GSM997859	CT-12.CEL
GSM997860	CT-13.CEL
GSM997861	CT-14.CEL
GSM997862	CT-15.CEL
GSM997863	CT16.CEL
GSM997864	CT17.CEL
GSM997865	CT18.CEL
GSM997866	CT19.CEL
GSM997867	CT20.CEL
GSM997868	Patient
GSM997869	Patient
GSM997870	Patient
GSM997871	Patient
GSM997872	Patient
GSM997873	Patient
GSM997874	Patient
GSM997875	Patient
GSM997876	Patient
GSM997877	Patient10.CEL
GSM997878	SC-03.CEL
GSM997879	SC-04.CEL
GSM997880	SC-05.CEL
GSM997881	SC-06.CEL
GSM997882	SC08.CEL
GSM997883	SC09.CEL
GSM997884	SC10.CEL
GSM997885	SC12.CEL
GSM997886	SC13.CEL
GSM997887	SC15.CEL
GSM997888	SC16.CEL
GSM997889	SC17.CEL
GSM997890	SC19.CEL
GSM997891	SC20.CEL
GSM997892	SS-13.CEL
GSM997893	SS-14.CEL
GSM997894	SS-15.CEL
GSM997895	SS-16.CEL
GSM997896	SS17.CEL
GSM997897	SS18.CEL
GSM997898	SS19.CEL
Probesets
GSM997850	Control
GSM997851	Control
GSM997852	Control
GSM997853	Control
GSM997854	Control
GSM997855	Control
GSM997856	Control
GSM997857	Control
GSM997858	Control10.CEL
GSM997859	CT-12.CEL
GSM997860	CT-13.CEL
GSM997861	CT-14.CEL
GSM997862	CT-15.CEL
GSM997863	CT16.CEL
GSM997864	CT17.CEL
GSM997865	CT18.CEL
GSM997866	CT19.CEL
GSM997867	CT20.CEL
GSM997868	Patient
GSM997869	Patient
GSM997870	Patient
GSM997871	Patient
GSM997872	Patient
GSM997873	Patient
GSM997874	Patient
GSM997875	Patient
GSM997876	Patient
GSM997877	Patient10.CEL
GSM997878	SC-03.CEL
GSM997879	SC-04.CEL
GSM997880	SC-05.CEL
GSM997881	SC-06.CEL
GSM997882	SC08.CEL
GSM997883	SC09.CEL
GSM997884	SC10.CEL
GSM997885	SC12.CEL
GSM997886	SC13.CEL
GSM997887	SC15.CEL
GSM997888	SC16.CEL
GSM997889	SC17.CEL
GSM997890	SC19.CEL
GSM997891	SC20.CEL
GSM997892	SS-13.CEL
GSM997893	SS-14.CEL
GSM997894	SS-15.CEL
GSM997895	SS-16.CEL
GSM997896	SS17.CEL
GSM997897	SS18.CEL
GSM997898	SS19.CEL
Probesets
GSM997850	Control
GSM997851	Control
GSM997852	Control
GSM997853	Control
GSM997854	Control
GSM997855	Control
GSM997856	Control
GSM997857	Control
GSM997858	Control10.CEL
GSM997859	CT-12.CEL
GSM997860	CT-13.CEL
GSM997861	CT-14.CEL
GSM997862	CT-15.CEL
GSM997863	CT16.CEL
GSM997864	CT17.CEL
GSM997865	CT18.CEL
GSM997866	CT19.CEL
GSM997867	CT20.CEL
GSM997868	Patient
GSM997869	Patient
GSM997870	Patient
GSM997871	Patient
GSM997872	Patient
GSM997873	Patient
GSM997874	Patient
GSM997875	Patient
GSM997876	Patient
GSM997877	Patient10.CEL
GSM997878	SC-03.CEL
GSM997879	SC-04.CEL
GSM997880	SC-05.CEL
GSM997881	SC-06.CEL
GSM997882	SC08.CEL
GSM997883	SC09.CEL
GSM997884	SC10.CEL
GSM997885	SC12.CEL
GSM997886	SC13.CEL
GSM997887	SC15.CEL
GSM997888	SC16.CEL
GSM997889	SC17.CEL
GSM997890	SC19.CEL
GSM997891	SC20.CEL
GSM997892	SS-13.CEL
GSM997893	SS-14.CEL
GSM997894	SS-15.CEL
GSM997895	SS-16.CEL
GSM997896	SS17.CEL
GSM997897	SS18.CEL
GSM997898	SS19.CEL
Probesets
GSM997850	Control
GSM997851	Control
GSM997852	Control
GSM997853	Control
GSM997854	Control
GSM997855	Control
GSM997856	Control
GSM997857	Control
GSM997858	Control10.CEL
GSM997859	CT-12.CEL
GSM997860	CT-13.CEL
GSM997861	CT-14.CEL
GSM997862	CT-15.CEL
GSM997863	CT16.CEL
GSM997864	CT17.CEL
GSM997865	CT18.CEL
GSM997866	CT19.CEL
GSM997867	CT20.CEL
GSM997868	Patient
GSM997869	Patient
GSM997870	Patient
GSM997871	Patient
GSM997872	Patient
GSM997873	Patient
GSM997874	Patient
GSM997875	Patient
GSM997876	Patient
GSM997877	Patient10.CEL
GSM997878	SC-03.CEL
GSM997879	SC-04.CEL
GSM997880	SC-05.CEL
GSM997881	SC-06.CEL
GSM997882	SC08.CEL
GSM997883	SC09.CEL
GSM997884	SC10.CEL
GSM997885	SC12.CEL
GSM997886	SC13.CEL
GSM997887	SC15.CEL
GSM997888	SC16.CEL
GSM997889	SC17.CEL
GSM997890	SC19.CEL
GSM997891	SC20.CEL
GSM997892	SS-13.CEL
GSM997893	SS-14.CEL
GSM997894	SS-15.CEL
GSM997895	SS-16.CEL
GSM997896	SS17.CEL
GSM997897	SS18.CEL
GSM997898	SS19.CEL
Probesets
GSM997850	Control
GSM997851	Control
GSM997852	Control
GSM997853	Control
GSM997854	Control
GSM997855	Control
GSM997856	Control
GSM997857	Control
GSM997858	Control10.CEL
GSM997859	CT-12.CEL
GSM997860	CT-13.CEL
GSM997861	CT-14.CEL
GSM997862	CT-15.CEL
GSM997863	CT16.CEL
GSM997864	CT17.CEL
GSM997865	CT18.CEL
GSM997866	CT19.CEL
GSM997867	CT20.CEL
GSM997868	Patient
GSM997869	Patient
GSM997870	Patient
GSM997871	Patient
GSM997872	Patient
GSM997873	Patient
GSM997874	Patient
GSM997875	Patient
GSM997876	Patient
GSM997877	Patient10.CEL
GSM997878	SC-03.CEL
GSM997879	SC-04.CEL
GSM997880	SC-05.CEL
GSM997881	SC-06.CEL
GSM997882	SC08.CEL
GSM997883	SC09.CEL
GSM997884	SC10.CEL
GSM997885	SC12.CEL
GSM997886	SC13.CEL
GSM997887	SC15.CEL
GSM997888	SC16.CEL
GSM997889	SC17.CEL
GSM997890	SC19.CEL
GSM997891	SC20.CEL
GSM997892	SS-13.CEL
GSM997893	SS-14.CEL
GSM997894	SS-15.CEL
GSM997895	SS-16.CEL
GSM997896	SS17.CEL
GSM997897	SS18.CEL
GSM997898	SS19.CEL
Probesets
GSM997850	Control
GSM997851	Control
GSM997852	Control
GSM997853	Control
GSM997854	Control
GSM997855	Control
GSM997856	Control
GSM997857	Control
GSM997858	Control10.CEL
GSM997859	CT-12.CEL
GSM997860	CT-13.CEL
GSM997861	CT-14.CEL
GSM997862	CT-15.CEL
GSM997863	CT16.CEL
GSM997864	CT17.CEL
GSM997865	CT18.CEL
GSM997866	CT19.CEL
GSM997867	CT20.CEL
GSM997868	Patient
GSM997869	Patient
GSM997870	Patient
GSM997871	Patient
GSM997872	Patient
GSM997873	Patient
GSM997874	Patient
GSM997875	Patient
GSM997876	Patient
GSM997877	Patient10.CEL
GSM997878	SC-03.CEL
GSM997879	SC-04.CEL
GSM997880	SC-05.CEL
GSM997881	SC-06.CEL
GSM997882	SC08.CEL
GSM997883	SC09.CEL
GSM997884	SC10.CEL
GSM997885	SC12.CEL
GSM997886	SC13.CEL
GSM997887	SC15.CEL
GSM997888	SC16.CEL
GSM997889	SC17.CEL
GSM997890	SC19.CEL
GSM997891	SC20.CEL
GSM997892	SS-13.CEL
GSM997893	SS-14.CEL
GSM997894	SS-15.CEL
GSM997895	SS-16.CEL
GSM997896	SS17.CEL
GSM997897	SS18.CEL
GSM997898	SS19.CEL
Probesets
GSM997850	Control
GSM997851	Control
GSM997852	Control
GSM997853	Control
GSM997854	Control
GSM997855	Control
GSM997856	Control
GSM997857	Control
GSM997858	Control10.CEL
GSM997859	CT-12.CEL
GSM997860	CT-13.CEL
GSM997861	CT-14.CEL
GSM997862	CT-15.CEL
GSM997863	CT16.CEL
GSM997864	CT17.CEL
GSM997865	CT18.CEL
GSM997866	CT19.CEL
GSM997867	CT20.CEL
GSM997868	Patient
GSM997869	Patient
GSM997870	Patient
GSM997871	Patient
GSM997872	Patient
GSM997873	Patient
GSM997874	Patient
GSM997875	Patient
GSM997876	Patient
GSM997877	Patient10.CEL
GSM997878	SC-03.CEL
GSM997879	SC-04.CEL
GSM997880	SC-05.CEL
GSM997881	SC-06.CEL
GSM997882	SC08.CEL
GSM997883	SC09.CEL
GSM997884	SC10.CEL
GSM997885	SC12.CEL
GSM997886	SC13.CEL
GSM997887	SC15.CEL
GSM997888	SC16.CEL
GSM997889	SC17.CEL
GSM997890	SC19.CEL
GSM997891	SC20.CEL
GSM997892	SS-13.CEL
GSM997893	SS-14.CEL
GSM997894	SS-15.CEL
GSM997895	SS-16.CEL
GSM997896	SS17.CEL
GSM997897	SS18.CEL
GSM997898	SS19.CEL
Probesets
GSM997850	Control
GSM997851	Control
GSM997852	Control
GSM997853	Control
GSM997854	Control
GSM997855	Control
GSM997856	Control
GSM997857	Control
GSM997858	Control10.CEL
GSM997859	CT-12.CEL
GSM997860	CT-13.CEL
GSM997861	CT-14.CEL
GSM997862	CT-15.CEL
GSM997863	CT16.CEL
GSM997864	CT17.CEL
GSM997865	CT18.CEL
GSM997866	CT19.CEL
GSM997867	CT20.CEL
GSM997868	Patient
GSM997869	Patient
GSM997870	Patient
GSM997871	Patient
GSM997872	Patient
GSM997873	Patient
GSM997874	Patient
GSM997875	Patient
GSM997876	Patient
GSM997877	Patient10.CEL
GSM997878	SC-03.CEL
GSM997879	SC-04.CEL
GSM997880	SC-05.CEL
GSM997881	SC-06.CEL
GSM997882	SC08.CEL
GSM997883	SC09.CEL
GSM997884	SC10.CEL
GSM997885	SC12.CEL
GSM997886	SC13.CEL
GSM997887	SC15.CEL
GSM997888	SC16.CEL
GSM997889	SC17.CEL
GSM997890	SC19.CEL
GSM997891	SC20.CEL
GSM997892	SS-13.CEL
GSM997893	SS-14.CEL
GSM997894	SS-15.CEL
GSM997895	SS-16.CEL
GSM997896	SS17.CEL
GSM997897	SS18.CEL
GSM997898	SS19.CEL
[truncated: 1,200 more rows]
