# Supplementary material for: Predicted Disease-Specific Immune Infiltration Patterns Decode the Potential Mechanisms of Long Non-Coding RNAs in Primary Sjogren’s Syndrome
Source: Front Immunol. 2021 Apr 14;12:624614. doi: 10.3389/fimmu.2021.624614 (PMC8079748; doi:10.3389/fimmu.2021.624614)
Supplement: Supplementary Table 4 — The differential expression analysis of gene expression of pSS versus control. [file Table_4.xlsx]

## Sheet: pSS-wilcoxTest
ID	logFC	effect size	p.value	FDR
Macrophages M1	0.0777051	4.54768	0.000660021	0.0138604
NK cells resting	-0.0625474	1.87947	0.00158406	0.0316812
Mast cells activated	-0.0419051	2.93345	0.00551455	0.104776
Plasma cells	-0.171571	3.73985	0.00588686	0.105964
T cells gamma delta	0.134732	2.56562	0.0076196	0.129533
Macrophages M0	0.0207511	0.979409	0.0105535	0.168856
T cells CD4 memory activated	0.0133276	-3.44904	0.0235464	0.353196
Dendritic cells resting	-0.0318833	1.17287	0.0386716	0.541402
T cells CD8	-0.0499476	0.592591	0.0411086	0.541402
Neutrophils	-0.00734046	0.69812	0.0458153	0.549784
Mast cells resting	0.00988042	1.74008	0.0710679	0.781747
Dendritic cells activated	-0.0111165	1.85961	0.124059	1
B cells naive	0.0195702	1.24089	0.188114	1
T cells CD4 naive	0.0181899	2.22163	0.243713	1
T cells CD4 memory resting	0.0644252	1.6117	0.310026	1
Monocytes	-0.00272802	0.501593	0.350467	1
T cells follicular helper	0.00701518	1.11523	0.422107	1
B cells memory	0.0172218	-1.3158	0.49945	1
Eosinophils	-0.00114962	0.189032	0.755189	1
Macrophages M2	-0.00309203	1.44786	0.775495	1
NK cells activated	0.000463157	-3.50171	0.861028	1
T cells regulatory (Tregs)	0	NaN	NaN	NaN

## Sheet: SC-wilcoxTest
ID	logFC	effect size	p.value	FDR
Macrophages M1	0.0819014	5.52847	0.00332168	0.0730769
T cells CD4 memory resting	-0.0841217	1.88021	0.0110386	0.23181
T cells CD8	0.118523	13.5009	0.0167991	0.335983
T cells regulatory (Tregs)	0.0194198	0.556114	0.0435289	0.827048
Monocytes	0.0117482	0.521089	0.10247	1
B cells naive	-0.0176588	0.483101	0.120478	1
Neutrophils	-0.00705289	0.685929	0.15687	1
NK cells resting	-0.0245199	1.40645	0.21049	1
T cells gamma delta	-0.0301397	3.49288	0.277102	1
B cells memory	0.0261142	-1.86405	0.340407	1
T cells follicular helper	-0.00749401	0.62531	0.407867	1
T cells CD4 memory activated	-0.00763811	0.333333	0.449692	1
NK cells activated	-0.00193324	0.333333	0.449692	1
Mast cells activated	-0.0129375	0.752801	0.469755	1
Dendritic cells activated	-0.00531484	-0.863384	0.591119	1
Plasma cells	-0.0276156	0.299129	0.606469	1
Eosinophils	-0.0061185	0.372508	0.641337	1
Macrophages M2	0.00286147	1.25806	0.747203	1
T cells CD4 naive	-0.0183961	0.592298	0.796873	1
Macrophages M0	0.000653454	0.247864	0.876603	1
Mast cells resting	-0.0029918	0.332076	0.944568	1
Dendritic cells resting	-0.00728851	0.404018	0.95776	1
