# Supplementary material for: Predicted Disease-Specific Immune Infiltration Patterns Decode the Potential Mechanisms of Long Non-Coding RNAs in Primary Sjogren’s Syndrome
Source: Front Immunol. 2021 Apr 14;12:624614. doi: 10.3389/fimmu.2021.624614 (PMC8079748; doi:10.3389/fimmu.2021.624614)
Supplement: Supplementary Table 5 — The differential expression analysis of gene expression of “Sicca” versus control. [file Table_5.xlsx]

## Sheet: Sheet1
row.names(tT)	logFC	AveExpr	t	P.Value	adj.P.Val	B
DDX60	2.71637	6.34002	10.2498	2.59938e-12	6.06824e-08	17.4014
CXCL13	5.18043	6.60343	8.7297	1.7601e-10	1.57423e-06	13.5884
C7	2.49544	7.64492	8.68124	2.023e-10	1.57423e-06	13.4611
IFI44L	3.67865	6.00334	8.51057	3.31068e-10	1.92325e-06	13.0101
PTPRC	3.89759	7.84109	8.43524	4.11919e-10	1.92325e-06	12.8098
CSF2RB	2.79064	7.15876	8.09629	1.1102e-09	3.90738e-06	11.8984
SELL	3.12966	6.32994	8.07801	1.17163e-09	3.90738e-06	11.8488
BTN3A3	2.29869	5.75906	7.86484	2.20125e-09	6.42353e-06	11.2673
FAM26F	2.55455	6.39005	7.76891	2.92835e-09	7.59581e-06	11.0037
CXCL9	3.71447	6.98775	7.41508	8.45976e-09	1.97493e-05	10.0216
BANK1	3.22549	5.77681	7.29429	1.21853e-08	2.58605e-05	9.68305
CYBB	2.17324	5.86851	7.13683	1.96473e-08	3.43156e-05	9.23933
GIMAP8	2.12429	5.57271	7.12634	2.02841e-08	3.43156e-05	9.20968
EPSTI1	1.88168	6.20238	7.12159	2.0579e-08	3.43156e-05	9.19627
CCR2	1.8221	5.24371	7.06093	2.4753e-08	3.85239e-05	9.02456
PAX5	3.03235	5.77737	7.01313	2.86356e-08	4.17812e-05	8.88903
CR2	3.40292	7.24159	6.85244	4.67987e-08	6.29457e-05	8.43176
IFIT3	2.45035	6.18286	6.84055	4.85339e-08	6.29457e-05	8.39785
CMPK2	2.47251	7.24243	6.79733	5.54083e-08	6.51822e-05	8.27443
POSTN	2.25239	5.48628	6.79479	5.58425e-08	6.51822e-05	8.26716
F13A1	1.55867	6.03113	6.7733	5.96475e-08	6.63081e-05	8.20573
CTA-250D10.23	2.98149	5.61098	6.73994	6.60787e-08	7.01185e-05	8.1103
TOX2	1.796	4.357	6.64895	8.7398e-08	8.8709e-05	7.84957
GABBR1	3.06313	6.59799	6.6159	9.6756e-08	9.17239e-05	7.75468
PLA2G7	1.46353	4.06573	6.611	9.82265e-08	9.17239e-05	7.74061
MPEG1	2.4397	5.73949	6.58358	1.06877e-07	9.59636e-05	7.66186
ALPK2	1.6697	4.31526	6.56269	1.13984e-07	9.85541e-05	7.60179
FCGR2B	1.74341	5.20347	6.53766	1.23125e-07	0.000102655	7.5298
CD84	2.16137	6.38324	6.43871	1.67084e-07	0.000134503	7.24478
GPR18	2.68451	5.39779	6.41329	1.80729e-07	0.000140637	7.17147
CRTAM	2.14725	4.76328	6.3911	1.93555e-07	0.00014576	7.10743
VCAM1	2.52486	6.47566	6.34948	2.20128e-07	0.000157867	6.98726
GIMAP4	2.21843	6.40284	6.34506	2.23158e-07	0.000157867	6.97449
OAS2	1.23923	5.05171	6.32938	2.34244e-07	0.000158815	6.92919
DOCK10	2.4106	5.74088	6.3241	2.38104e-07	0.000158815	6.91392
EOMES	1.36434	5.34084	6.29738	2.58623e-07	0.00016771	6.83668
CXCR4	1.70051	5.39404	6.26173	2.88789e-07	0.000175829	6.73357
CXCL11	2.19158	4.71474	6.25873	2.91483e-07	0.000175829	6.72489
LYSMD2	1.66685	7.02686	6.24129	3.07649e-07	0.000175829	6.67444
CXCL10	2.77837	6.76895	6.24076	3.08157e-07	0.000175829	6.6729
HLA-DQA1	3.8015	6.26888	6.24009	3.08803e-07	0.000175829	6.67094
FLI1	2.15407	5.8172	6.18591	3.65221e-07	0.000203002	6.51408
SAMD9	2.27415	5.3313	6.17154	3.81856e-07	0.000207313	6.47244
LOC100507516	-1.04752	5.01736	-6.13818	4.23451e-07	0.000217115	6.37576
MS4A1	2.91982	6.55931	6.1364	4.25786e-07	0.000217115	6.37062
FCRL2	2.27394	5.81541	6.12839	4.36488e-07	0.000217115	6.3474
EVI2A	2.20569	7.21942	6.12793	4.37113e-07	0.000217115	6.34607
TSPAN7	1.58585	5.46818	6.11256	4.58457e-07	0.000222972	6.30148
ENPP2	2.37298	7.51598	6.10225	4.73344e-07	0.000225515	6.2716
ATP6V1C2	-2.15447	6.52128	-6.06639	5.29023e-07	0.000247001	6.16758
STAP1	2.61699	5.33304	6.04286	5.69086e-07	0.000260496	6.0993
IKZF1	2.63738	6.61378	5.99298	6.64337e-07	0.000298249	5.95453
CD69	2.53769	6.12863	5.97787	6.96244e-07	0.000306676	5.91064
NCKAP1L	2.17901	5.91395	5.96992	7.13627e-07	0.000308511	5.88756
RFTN1	1.81573	7.17889	5.93146	8.04114e-07	0.00034131	5.77586
RAC2	2.90443	7.12873	5.91804	8.38321e-07	0.000346785	5.73688
ADAMDEC1	2.81903	5.83231	5.91113	8.56504e-07	0.000346785	5.7168
PIK3CG	2.06334	5.69255	5.90923	8.61577e-07	0.000346785	5.71127
B4GALT2	-1.1107	5.30821	-5.89855	8.90624e-07	0.000348033	5.68024
IFIT2	1.93005	5.55998	5.89715	8.94494e-07	0.000348033	5.67619
C15orf48	1.69097	5.44099	5.88081	9.41073e-07	0.000357249	5.62868
HLA-DQA1	3.19336	6.52588	5.87818	9.48787e-07	0.000357249	5.62104
RCSD1	2.23968	5.47213	5.86002	1.00382e-06	0.000369817	5.56827
RTN1	1.66936	5.2868	5.85682	1.01385e-06	0.000369817	5.55897
GIMAP2	2.44779	5.86849	5.84786	1.04244e-06	0.000374395	5.53294
MIR155	2.37796	5.03869	5.84261	1.05957e-06	0.000374781	5.51769
KLHDC7B	1.85184	4.88036	5.82749	1.11051e-06	0.000386938	5.47374
DOK3	1.83265	5.2009	5.81711	1.14688e-06	0.000389407	5.44357
CYFIP2	1.64596	5.115	5.81597	1.15096e-06	0.000389407	5.44025
EVI2B	2.67552	6.1527	5.80307	1.19802e-06	0.000389488	5.40274
ZDHHC11	-1.60308	6.06217	-5.80241	1.20048e-06	0.000389488	5.40082
TNFAIP8	2.12811	6.83835	5.8022	1.20125e-06	0.000389488	5.40022
KIAA0226L	2.09981	6.41456	5.78362	1.27263e-06	0.000406979	5.34619
MINPP1	1.24208	5.5436	5.76807	1.33556e-06	0.000419041	5.301
CCR1	1.71063	5.19234	5.76551	1.34624e-06	0.000419041	5.29355
MMP9	2.27114	4.84459	5.7506	1.41006e-06	0.00042836	5.2502
PLCL2	1.77833	5.60975	5.74995	1.41288e-06	0.00042836	5.24832
ARHGAP30	1.64639	5.79348	5.73536	1.47839e-06	0.000442473	5.2059
PLAC8	2.27883	5.34073	5.70384	1.6304e-06	0.000476561	5.11427
ADIRF-AS1	-1.98659	6.5956	-5.70331	1.63311e-06	0.000476561	5.11272
RRM2	2.13554	5.39094	5.68505	1.72842e-06	0.00049508	5.05962
OLFM4	2.4505	6.63246	5.67514	1.78239e-06	0.00049508	5.03083
GLYR1	1.9899	6.84045	5.67208	1.79943e-06	0.00049508	5.02192
PPP1R16B	2.44016	5.54801	5.67174	1.80135e-06	0.00049508	5.02092
TLR7	1.63432	4.77267	5.67151	1.80261e-06	0.00049508	5.02027
FCRLA	1.79288	4.24529	5.66649	1.83096e-06	0.00049702	5.00566
SERPINB9	1.97372	6.362	5.65526	1.89589e-06	0.000508731	4.97303
LAT2	1.35743	5.43099	5.62392	2.08972e-06	0.000547098	4.8819
GFRA1	0.92931	5.94271	5.61857	2.12473e-06	0.000547098	4.86634
FCRL3	2.69182	5.90816	5.61806	2.12805e-06	0.000547098	4.86488
MICB	1.96467	5.85156	5.61737	2.13262e-06	0.000547098	4.86287
NLRC5	1.98904	6.13359	5.5743	2.43771e-06	0.000611089	4.73768
IL2RB	1.36335	6.34783	5.57165	2.45785e-06	0.000611089	4.72998
TOX	1.9498	5.43405	5.5713	2.46058e-06	0.000611089	4.72894
CD2	2.07461	5.43714	5.55343	2.60091e-06	0.000639139	4.67701
TLR8	1.78474	4.72899	5.54089	2.7041e-06	0.000657575	4.64058
IFI27	1.53268	5.03429	5.5375	2.73274e-06	0.000657688	4.63071
RSAD2	1.84642	5.77549	5.52867	2.80862e-06	0.000669052	4.60507
ELF1	1.22877	5.71607	5.50814	2.99344e-06	0.000705877	4.5454
ELTD1	1.29834	5.22926	5.48866	3.17993e-06	0.000742354	4.48881
HLA-DPB1	2.92385	8.73792	5.46031	3.47231e-06	0.000802584	4.40645
EIF2AK2	1.28309	7.91835	5.45361	3.5452e-06	0.000811398	4.387
SNX10	2.343	5.26531	5.44626	3.62691e-06	0.00082204	4.36566
ETS1	2.1356	7.8409	5.42896	3.82681e-06	0.000859008	4.31543
LOX	0.965877	4.2722	5.42144	3.91713e-06	0.000870909	4.29358
GVINP1	1.15148	4.74782	5.39223	4.28837e-06	0.000941326	4.2088
USP2	-0.77113	4.48566	-5.39027	4.3145e-06	0.000941326	4.20312
RP11-389C8.2	1.32348	5.02732	5.38701	4.35834e-06	0.000942088	4.19365
IFI44	1.53693	6.5653	5.37798	4.48207e-06	0.000959944	4.16744
IFIT1	2.44763	7.49506	5.37083	4.5825e-06	0.000972014	4.14669
HCLS1	1.54822	5.54199	5.36808	4.6217e-06	0.000972014	4.13872
ZC3H12D	2.36631	5.85008	5.3603	4.73442e-06	0.00098683	4.11616
MCOLN2	1.97746	5.53383	5.35474	4.8167e-06	0.000992369	4.10002
C16orf54	1.97655	5.84435	5.35279	4.84601e-06	0.000992369	4.09434
CLIC2	1.72265	4.6466	5.33678	5.09242e-06	0.00103376	4.04791
KIAA1551	1.94429	7.09249	5.32994	5.20144e-06	0.0010388	4.02808
PRC1	1.26717	4.63656	5.32964	5.20624e-06	0.0010388	4.02721
NLRC3	2.45417	6.10246	5.31558	5.43798e-06	0.00107585	3.98644
RASGRP1	2.17973	5.1246	5.30808	5.56571e-06	0.00108857	3.9647
FAM72A	1.83309	4.86478	5.30636	5.59554e-06	0.00108857	3.9597
CCL19	2.20694	6.00929	5.29814	5.73976e-06	0.00110739	3.93587
HIST1H2BG	1.34946	3.93111	5.29061	5.87501e-06	0.0011242	3.91407
GIMAP7	2.42983	6.34329	5.27551	6.15629e-06	0.00116687	3.87029
APOBEC3G	2.25772	6.03157	5.26931	6.27542e-06	0.00116687	3.85234
GZMK	2.38214	5.741	5.26887	6.28406e-06	0.00116687	3.85105
CTSS	1.57101	5.66453	5.26816	6.29793e-06	0.00116687	3.84899
CHN1	1.50209	6.22908	5.25317	6.59694e-06	0.00121264	3.80557
CH25H	1.08821	5.33156	5.24062	6.85808e-06	0.0012508	3.76922
IL33	1.39254	6.21012	5.21748	7.367e-06	0.0013332	3.70222
HLA-DRA	3.22692	7.60107	5.20104	7.75105e-06	0.00139191	3.65465
RGS1	2.03632	7.58368	5.18256	8.20684e-06	0.00146251	3.60116
GZMA	2.26586	5.3293	5.17247	8.46662e-06	0.00149737	3.57199
CCL20	1.45849	5.54763	5.16653	8.62355e-06	0.00151366	3.5548
KLHL5	1.23589	5.73123	5.14004	9.35862e-06	0.0016229	3.47824
SAMSN1	2.58951	5.50118	5.13913	9.38496e-06	0.0016229	3.47561
CHST11	1.1934	5.31754	5.12517	9.79834e-06	0.00168193	3.43527
RGS13	2.81261	4.98249	5.11612	1.00759e-05	0.00171695	3.40912
PARP14	1.50316	6.45145	5.09411	1.07843e-05	0.00182434	3.34554
HERC6	1.84097	6.61573	5.07538	1.14256e-05	0.00191431	3.29148
NUSAP1	2.16352	5.16228	5.07384	1.14801e-05	0.00191431	3.28703
PRDM1	1.68057	5.59182	5.06909	1.16491e-05	0.00192872	3.27335
LRMP	1.8289	6.90592	5.05602	1.21282e-05	0.0019939	3.23564
PRR11	1.59011	4.29604	5.04743	1.24536e-05	0.00203307	3.21087
P2RX5	1.84018	5.83632	5.04378	1.25946e-05	0.00204182	3.20033
HLA-DMB	2.27023	6.72571	5.02905	1.31794e-05	0.00212189	3.15787
IRF8	2.32441	7.45173	5.02374	1.33965e-05	0.00213489	3.14258
ADAM12	1.19156	5.3654	5.02262	1.34431e-05	0.00213489	3.13933
ARNTL2	1.1381	4.26169	5.01376	1.38148e-05	0.00216785	3.11382
LAMP3	2.05406	7.0301	5.01204	1.38884e-05	0.00216785	3.10885
COL5A2	1.11248	6.36742	5.01108	1.39292e-05	0.00216785	3.1061
LYN	1.5887	6.6309	4.99818	1.44939e-05	0.00222696	3.06892
NAPSB	1.75235	4.49808	4.9975	1.45239e-05	0.00222696	3.06699
RASL10B	-0.91646	4.10662	-4.99461	1.46538e-05	0.00222696	3.05866
PLA1A	1.34424	5.11461	4.9938	1.46906e-05	0.00222696	3.05631
GAPT	1.49775	4.65732	4.97153	1.57323e-05	0.00235791	2.99222
COL1A2	1.52212	7.37398	4.96911	1.585e-05	0.00235791	2.98526
MRC1	1.28731	5.30251	4.96896	1.58574e-05	0.00235791	2.98482
LINC00324	1.05379	4.77798	4.95867	1.63673e-05	0.00240884	2.95521
CD52	1.27568	3.91594	4.9579	1.64063e-05	0.00240884	2.95299
RMDN2	0.929848	5.39505	4.94829	1.68982e-05	0.00244574	2.92536
STAT1	2.65397	9.41202	4.94729	1.69501e-05	0.00244574	2.92249
WIPF1	1.66864	4.95708	4.94687	1.69719e-05	0.00244574	2.92128
VWDE	-1.44769	5.60747	-4.94301	1.71743e-05	0.00245973	2.91019
HERPUD2	0.738177	6.29836	4.93912	1.73812e-05	0.00247417	2.899
ITK	2.09439	5.98339	4.92647	1.80704e-05	0.00255669	2.86263
EMB	2.05933	6.59476	4.9233	1.82469e-05	0.00256611	2.85354
HLA-DPA1	1.83012	5.70125	4.91867	1.85084e-05	0.0025873	2.84023
TRAF3IP3	2.2525	6.39442	4.90862	1.90887e-05	0.00262935	2.81136
IL7R	2.6366	6.39487	4.90821	1.91129e-05	0.00262935	2.81018
COL3A1	2.00039	6.70485	4.90762	1.91471e-05	0.00262935	2.8085
STAMBPL1	1.87732	5.90521	4.89837	1.96987e-05	0.00268928	2.78194
RALGPS2	1.94563	6.34588	4.8962	1.98307e-05	0.00269156	2.7757
CD53	2.6285	7.4531	4.89419	1.99532e-05	0.00269253	2.76994
ALOX5	1.84272	6.99053	4.88776	2.03508e-05	0.00273041	2.75149
ADCY7	2.05362	5.96812	4.87734	2.10124e-05	0.00277847	2.72158
MYB	1.40777	5.23842	4.87674	2.10513e-05	0.00277847	2.71985
FCRL4	1.3798	4.18806	4.87651	2.10661e-05	0.00277847	2.71919
ACKR1	1.46288	5.07757	4.86794	2.16272e-05	0.00283645	2.69461
FABP3	-0.899172	4.45203	-4.85228	2.26909e-05	0.00295932	2.64973
TTC13	1.14066	7.01345	4.83527	2.39058e-05	0.00310045	2.60096
CEP135	1.06851	5.45566	4.82672	2.45401e-05	0.00315029	2.57648
CD38	1.19974	5.51665	4.82645	2.456e-05	0.00315029	2.57573
ATP10D	1.23274	6.35455	4.82075	2.49928e-05	0.00318828	2.5594
FYN	1.70063	5.13989	4.79907	2.67083e-05	0.00338862	2.49735
SH2D1A	1.56996	5.11932	4.79358	2.71604e-05	0.00340615	2.48166
RNASE6	1.8059	5.52141	4.79266	2.72373e-05	0.00340615	2.47902
LUM	1.70992	6.87828	4.7921	2.72842e-05	0.00340615	2.47741
GCSAM	1.15245	4.05679	4.78414	2.79568e-05	0.00347155	2.45465
FARP1	-0.764169	6.19079	-4.78036	2.82818e-05	0.0034841	2.44385
SLCO2B1	1.04623	5.07166	4.7795	2.83563e-05	0.0034841	2.44139
ELK3	1.16413	7.42313	4.77286	2.89382e-05	0.00353697	2.42241
ZNF235	0.963603	5.26709	4.7624	2.98781e-05	0.00363283	2.39254
CTSK	1.2229	6.78497	4.75912	3.01792e-05	0.00365043	2.38317
PNOC	1.16724	4.71501	4.75721	3.03566e-05	0.00365296	2.37769
FCRL1	1.71395	5.12737	4.74469	3.154e-05	0.0037759	2.34196
FOXN2	1.04933	6.86671	4.73671	3.23187e-05	0.00384939	2.31917
TYMS	1.55336	5.41284	4.73068	3.29189e-05	0.00390098	2.30198
CKS2	1.69175	4.39779	4.72528	3.34666e-05	0.00393697	2.28657
ASAP1	0.912859	4.59408	4.72436	3.35599e-05	0.00393697	2.28396
CPLX3	-1.11407	5.80905	-4.718	3.42184e-05	0.00399415	2.26581
HLA-DOB	1.29751	5.82722	4.71401	3.46377e-05	0.00402297	2.25443
KIAA0101	1.70833	5.98025	4.70626	3.54662e-05	0.0040988	2.23235
GIMAP6	1.91905	6.08993	4.70022	3.61261e-05	0.00415321	2.21513
CD8A	1.66882	5.24636	4.69736	3.64427e-05	0.00415321	2.20698
CA13	-0.876755	6.2603	-4.6971	3.64706e-05	0.00415321	2.20627
MS4A4A	1.60667	4.45951	4.69486	3.67207e-05	0.00416138	2.19989
CCR6	1.27653	3.90984	4.6915	3.7099e-05	0.00416787	2.19031
LOC646588	-1.30708	6.52256	-4.69054	3.72079e-05	0.00416787	2.18758
KIAA0125	1.26995	6.10438	4.68961	3.73136e-05	0.00416787	2.18493
FAM189A2	-1.37576	5.81349	-4.68565	3.77665e-05	0.00419028	2.17366
SS18	0.934589	5.13696	4.68469	3.78777e-05	0.00419028	2.17091
LDLR	-1.70786	6.84615	-4.68318	3.80527e-05	0.00419028	2.16661
UHRF1	1.43513	4.29074	4.6789	3.85519e-05	0.00421273	2.15443
DDIAS	1.02333	4.98643	4.67539	3.89658e-05	0.00421273	2.14446
HCP5	1.97371	6.4653	4.67456	3.90656e-05	0.00421273	2.14207
PTPN22	1.37662	4.6383	4.67418	3.91101e-05	0.00421273	2.14101
CWH43	-0.564529	3.86243	-4.67377	3.91588e-05	0.00421273	2.13985
TRERF1	1.39107	4.47103	4.66791	3.98646e-05	0.00426899	2.12316
RASSF2	2.14012	6.09601	4.66166	4.0631e-05	0.00433119	2.10538
PRIM1	1.01952	5.1537	4.64444	4.28173e-05	0.0045435	2.05644
CD1C	0.991081	5.62621	4.63271	4.43743e-05	0.00468741	2.02309
ST8SIA1	1.15583	3.93017	4.6273	4.51103e-05	0.00474023	2.00774
SP4	1.0676	6.72903	4.62606	4.52805e-05	0.00474023	2.00422
STK10	0.877685	4.68868	4.61925	4.62274e-05	0.00481776	1.9849
PCED1B	1.2597	5.24132	4.61647	4.66199e-05	0.00483707	1.97701
LOC100996668	1.1917	6.99954	4.61259	4.71735e-05	0.00487285	1.96599
TNFRSF17	1.51176	6.15632	4.60864	4.77425e-05	0.0048917	1.95479
CHAD	-0.837447	4.88378	-4.60761	4.78932e-05	0.0048917	1.95185
ANKRD22	1.02898	4.31606	4.60698	4.79845e-05	0.0048917	1.95007
LOC100505812	1.51375	6.15269	4.59866	4.92125e-05	0.00499507	1.92649
HLA-F	1.46135	5.4251	4.58782	5.086e-05	0.00513994	1.89575
DBN1	-0.744547	6.36107	-4.58637	5.10848e-05	0.00514041	1.89164
CD1D	1.56151	4.0734	4.58064	5.19806e-05	0.00519609	1.87541
EPPK1	-0.991918	7.12182	-4.57999	5.20833e-05	0.00519609	1.87357
LOC102723847	-0.527173	3.63274	-4.57656	5.26285e-05	0.00520568	1.86385
IGDCC4	1.26603	5.01131	4.57523	5.2842e-05	0.00520568	1.86008
TMEM156	0.998767	4.31747	4.57445	5.29664e-05	0.00520568	1.85788
GPR183	1.9335	5.31008	4.57337	5.31408e-05	0.00520568	1.85481
E2F5	1.15584	4.7716	4.57242	5.32943e-05	0.00520568	1.85212
CYP1B1	1.63096	5.24684	4.56361	5.47377e-05	0.00532438	1.82719
COL14A1	1.15056	4.42718	4.55982	5.53707e-05	0.00536361	1.81646
TBC1D9	1.93358	7.10278	4.5456	5.78099e-05	0.00557675	1.77623
ACSS1	-0.878531	6.10451	-4.54207	5.84318e-05	0.00561354	1.76625
MROH7	-0.723908	4.86576	-4.53515	5.96698e-05	0.00570898	1.74669
GABRP	1.55317	4.68252	4.52955	6.06897e-05	0.00575533	1.73088
CPVL	1.44927	4.43112	4.52936	6.07254e-05	0.00575533	1.73033
PLEKHG1	1.29842	4.87558	4.52844	6.08938e-05	0.00575533	1.72775
SGTB	1.39297	5.65888	4.51948	6.25688e-05	0.00588979	1.70244
LOC100505501	1.00424	4.58443	4.51767	6.29129e-05	0.0058984	1.69732
HENMT1	1.13962	5.81954	4.51513	6.33982e-05	0.00592013	1.69015
LOC100505938	-1.17589	5.55006	-4.50815	6.47524e-05	0.00602249	1.67044
KDM6B	-0.834061	6.2605	-4.49771	6.68295e-05	0.00614793	1.64099
TMUB1	-0.795825	5.55258	-4.49732	6.69073e-05	0.00614793	1.63991
CDH11	1.4451	6.45414	4.49643	6.70893e-05	0.00614793	1.63738
IFITM1	2.1201	7.60257	4.49611	6.71545e-05	0.00614793	1.63647
MX1	1.98706	6.75126	4.49186	6.80218e-05	0.00620301	1.6245
INHBA	-1.13697	6.97764	-4.48801	6.8818e-05	0.00623994	1.61365
MYBL1	1.91536	4.1916	4.48732	6.89614e-05	0.00623994	1.61171
NUS1	0.640511	4.83743	4.48384	6.96913e-05	0.00628163	1.60189
KBTBD8	1.81254	5.2414	4.4761	7.13393e-05	0.00640545	1.5801
OGDHL	-0.997234	5.51025	-4.47202	7.22255e-05	0.00646017	1.56859
DCK	2.11342	5.75932	4.46567	7.36225e-05	0.00655999	1.55073
TDO2	1.08097	3.78629	4.45765	7.54268e-05	0.0066952	1.52815
PLEKHF2	0.9711	5.8134	4.45596	7.58147e-05	0.00670414	1.52337
PSMB9	2.15363	6.82789	4.45324	7.64381e-05	0.00672569	1.51574
CCR5	1.21262	6.06056	4.45239	7.66345e-05	0.00672569	1.51335
C11orf92	-1.38904	7.45461	-4.45099	7.69592e-05	0.00672888	1.50941
ARHGAP5-AS1	-0.959637	5.78816	-4.42853	8.23532e-05	0.00716927	1.44626
OGN	1.2432	4.92282	4.42749	8.26101e-05	0.00716927	1.44336
GINS1	1.00915	4.29925	4.4235	8.36115e-05	0.0072293	1.43213
PROL1	-1.55899	5.40462	-4.42077	8.43017e-05	0.00726208	1.42447
PTGER4	1.69631	6.82171	4.41951	8.46227e-05	0.00726293	1.42093
LEF1	1.99191	5.41538	4.41214	8.65213e-05	0.00739868	1.40025
HOXB2	0.820586	4.77952	4.41066	8.69063e-05	0.00740448	1.39611
BZRAP1-AS1	1.49031	4.91178	4.40718	8.78237e-05	0.00745543	1.38633
CYB5R4	1.29527	5.46622	4.40462	8.85036e-05	0.00746726	1.37914
PARVG	1.10992	5.06769	4.40424	8.86028e-05	0.00746726	1.3781
FOSB	-2.15495	5.80454	-4.40245	8.90817e-05	0.00748062	1.37308
DLGAP4	-0.774198	3.96197	-4.40094	8.94876e-05	0.00748777	1.36884
GSTO2	-1.14198	6.70538	-4.39312	9.16194e-05	0.00762388	1.34691
MAF	1.60105	6.56598	4.39258	9.17674e-05	0.00762388	1.3454
AICDA	1.11971	3.81686	4.37695	9.61855e-05	0.00796259	1.3016
APBB1IP	1.73005	7.21218	4.37417	9.69917e-05	0.00800096	1.29382
LINC01215	2.02476	5.1415	4.36916	9.8463e-05	0.00809373	1.2798
LOC101928789	2.0042	5.10636	4.36526	9.96246e-05	0.00816048	1.26888
TMEM200A	1.13834	4.6259	4.35921	0.000101451	0.00825747	1.25196
RP11-65L19.4	-0.719521	4.71042	-4.35899	0.000101516	0.00825747	1.25136
TXLNGY	-2.17224	5.76616	-4.35612	0.000102396	0.00830013	1.24332
PUS10	0.821618	5.02131	4.34751	0.000105078	0.00848808	1.21924
TRIM14	1.70386	5.99697	4.3431	0.000106476	0.0085713	1.20694
TAOK2	-0.775662	5.10033	-4.33623	0.000108696	0.00870713	1.18773
CFB	1.62101	6.05534	4.33557	0.000108909	0.00870713	1.1859
AMIGO2	0.888109	7.09697	4.33062	0.000110539	0.00879503	1.17207
BACH2	1.28615	5.33108	4.32885	0.000111128	0.00879503	1.16712
TMEM139	-0.757948	5.78256	-4.32881	0.000111139	0.00879503	1.16703
AF007147	0.827121	5.3334	4.32606	0.00011206	0.00883798	1.15935
KIAA0226	0.816344	7.35219	4.32058	0.000113916	0.00893831	1.14406
P2RY14	1.42603	4.42561	4.32005	0.000114098	0.00893831	1.14257
TIGIT	1.3401	4.40912	4.31778	0.000114875	0.0089691	1.13625
SLC6A8	-1.71499	6.38528	-4.31155	0.000117038	0.00910753	1.11888
SRGAP1	-1.15554	5.19572	-4.30342	0.000119925	0.0093012	1.0962
RP3-525N10.2	-0.909133	5.13087	-4.30229	0.000120331	0.00930175	1.09306
FGL2	1.59808	7.48926	4.29637	0.000122482	0.00943677	1.07657
CD96	1.38428	4.62102	4.28729	0.000125856	0.0096648	1.05128
FCAMR	1.42098	5.30555	4.28577	0.000126428	0.00967696	1.04706
CRLF3	1.67777	6.95454	4.28186	0.000127914	0.00975865	1.03619
TRIM22	2.16426	8.59635	4.2807	0.000128359	0.00976069	1.03296
JAK2	1.09898	4.63787	4.27598	0.000130184	0.00979267	1.01982
HERC5	1.53573	5.85693	4.27583	0.000130241	0.00979267	1.01941
CD163	1.25881	5.12109	4.2754	0.000130411	0.00979267	1.0182
SCN3A	1.15043	4.16709	4.27502	0.000130557	0.00979267	1.01716
SPTBN4	-0.844252	5.77223	-4.2742	0.000130876	0.00979267	1.01488
C21orf91	0.928594	7.25209	4.26154	0.000135921	0.0101377	0.979693
CLASP2	1.07406	6.6135	4.25633	0.000138054	0.0102378	0.965208
PTGFRN	-0.91227	5.54354	-4.25591	0.000138228	0.0102378	0.964042
CXCL12	1.76597	8.43078	4.25481	0.000138681	0.0102378	0.960995
P2RY13	1.13769	4.7076	4.254	0.000139018	0.0102378	0.958736
CLCNKA	-0.805106	4.46611	-4.24574	0.000142488	0.0104453	0.935803
RAB8B	1.74917	6.76876	4.24517	0.000142731	0.0104453	0.934217
FOXF1	0.785712	4.32804	4.24378	0.000143325	0.010456	0.930361
DAPP1	1.41794	5.4095	4.24065	0.000144669	0.0105212	0.921678
ZNF267	1.32803	5.70287	4.23247	0.000148238	0.0107465	0.899009
IRF9	1.3146	6.4732	4.23146	0.000148688	0.0107465	0.896195
RPL7	0.788199	5.25641	4.22457	0.000151773	0.0109161	0.877096
C12orf75	1.18813	6.05818	4.22413	0.00015197	0.0109161	0.87589
TOP2A	1.33514	4.41013	4.21815	0.000154701	0.0110529	0.859327
GCH1	1.44403	7.25201	4.21789	0.000154821	0.0110529	0.858608
KIF15	0.895542	4.11696	4.21528	0.000156031	0.0111026	0.851368
BRI3BP	1.32948	5.86622	4.21434	0.000156468	0.0111026	0.848767
TMEM206	1.10598	5.74642	4.21189	0.000157616	0.0111501	0.841973
BCL2A1	1.64448	4.53745	4.20948	0.00015875	0.0111964	0.835307
IL10RA	1.59037	6.00241	4.20517	0.000160801	0.0113069	0.823376
ZNF101	1.47176	5.71881	4.20357	0.000161569	0.0113268	0.818947
OBFC1	0.687085	4.52013	4.20083	0.000162892	0.0113853	0.811366
CKLF	1.15169	6.69091	4.19467	0.000165901	0.0115611	0.794348
GPR65	1.40703	5.06401	4.19337	0.000166543	0.0115713	0.790757
ISG20	1.67798	6.87222	4.18653	0.000169965	0.0117429	0.771856
TCL1A	1.56236	5.06264	4.18643	0.000170019	0.0117429	0.771557
PSMB8-AS1	1.9253	5.42567	4.18539	0.000170542	0.0117442	0.768708
LAX1	1.31062	5.32454	4.17995	0.000173326	0.0119008	0.753658
ITGB2-AS1	2.02109	6.15144	4.17202	0.000177456	0.0121487	0.731772
SYNPO2	1.10007	5.73372	4.16489	0.000181254	0.0123452	0.712095
CSTA	1.78945	5.84459	4.16465	0.000181383	0.0123452	0.711433
KPNA2	1.19611	8.30308	4.16154	0.000183067	0.0124235	0.702849
HPS3	1.19667	7.15926	4.15989	0.000183966	0.0124483	0.698299
GBP1	1.77004	6.959	4.1537	0.000187376	0.0126425	0.681235
MED14	0.774873	5.12285	4.15219	0.000188215	0.0126625	0.677085
CHAC2	1.18073	4.7111	4.14544	0.000192018	0.0128443	0.658502
PPP1R18	1.15508	6.40691	4.14529	0.000192103	0.0128443	0.658091
SLC25A10	-0.707281	4.54905	-4.14391	0.000192893	0.0128443	0.654279
GIMAP1	1.04965	4.58925	4.14352	0.000193119	0.0128443	0.653192
WNK2	-0.855376	5.14762	-4.136	0.000197467	0.0130962	0.632508
ASPHD2	1.06025	4.34631	4.1295	0.000201306	0.013313	0.614626
RP1-149A16.17	-0.629558	5.68924	-4.12555	0.00020368	0.0134041	0.603742
SAMD9L	1.48281	5.09989	4.12484	0.000204107	0.0134041	0.601794
ME2	1.27251	6.92806	4.12434	0.000204406	0.0134041	0.600435
RAPGEF6	1.33222	7.18188	4.12	0.000207053	0.0135396	0.588488
TTC39A	-0.750452	5.06879	-4.11896	0.000207687	0.0135432	0.585649
IFIT5	1.00836	6.23736	4.11641	0.000209261	0.0136078	0.57864
COL6A3	1.41523	7.70669	4.11023	0.000213125	0.0138206	0.561651
CDC42SE2	0.962355	4.5767	4.10897	0.000213923	0.0138339	0.558179
COMMD8	1.18945	7.40539	4.10483	0.000216554	0.0139654	0.546831
EML6	1.39309	4.8555	4.10075	0.000219184	0.014096	0.535625
SPAST	1.04099	6.41257	4.09886	0.000220414	0.0141362	0.53043
DACT1	0.847855	4.50014	4.09792	0.000221022	0.0141363	0.527872
MEF2C	1.38578	6.3679	4.09672	0.000221812	0.0141481	0.524562
RACGAP1	1.00448	5.46814	4.09259	0.000224532	0.0142825	0.513249
THAP1	1.01551	5.73812	4.08665	0.000228509	0.0144961	0.496952
GPR171	1.28637	4.19569	4.085	0.000229623	0.0145272	0.492439
RASGRP4	-0.516675	3.84804	-4.08231	0.000231456	0.0146036	0.48506
TTL	-0.56401	5.47823	-4.07845	0.000234105	0.014731	0.474498
KIAA1217	-0.704787	4.62734	-4.07404	0.000237173	0.0147926	0.462417
N4BP1	0.586369	7.27291	4.07396	0.000237233	0.0147926	0.462182
RPH3AL	-0.562472	4.58305	-4.07341	0.000237618	0.0147926	0.460678
DCX	-0.645671	3.95298	-4.07295	0.000237937	0.0147926	0.459432
ROGDI	-0.711891	5.12131	-4.0717	0.000238815	0.0147926	0.456016
DHRS9	0.692989	4.75931	4.0716	0.000238887	0.0147926	0.455736
RIT1	1.11582	5.06968	4.06858	0.000241026	0.0148856	0.447462
P2RY8	1.58975	5.79501	4.06599	0.000242873	0.0149601	0.440381
PRMT6	0.912829	5.51459	4.06479	0.000243738	0.0149672	0.437083
PTPRO	1.037	4.36954	4.06364	0.000244562	0.0149672	0.43395
LINC00478	-0.78366	5.61244	-4.06262	0.000245299	0.0149672	0.431157
LOC101929526	-0.445742	3.65836	-4.06227	0.000245552	0.0149672	0.4302
NDC80	1.48151	4.02337	4.05649	0.00024977	0.0151265	0.414401
IRF2	0.854525	5.94131	4.05594	0.000250175	0.0151265	0.4129
ZSCAN32	0.766562	6.12667	4.05516	0.000250751	0.0151265	0.410765
SLFN12	0.711242	4.51286	4.0549	0.000250941	0.0151265	0.41006
CD19	1.13159	4.57378	4.05428	0.000251407	0.0151265	0.40834
FAM46B	-1.23333	6.99847	-4.0478	0.000256251	0.0153783	0.390638
OAS3	1.29815	5.36129	4.0469	0.000256928	0.0153795	0.388189
ALDH5A1	1.16676	5.83179	4.04218	0.000260527	0.0155225	0.375287
LY86	1.29854	5.27889	4.04051	0.000261806	0.0155225	0.370747
MNDA	1.68651	4.72208	4.04033	0.000261944	0.0155225	0.370255
FAM129C	1.56485	5.29349	4.04029	0.000261978	0.0155225	0.370135
KLRB1	1.1104	5.00694	4.03859	0.000263293	0.015561	0.365491
ASPN	1.18358	5.03692	4.03769	0.000263988	0.0155626	0.363049
WDFY4	1.11208	5.11587	4.03304	0.00026763	0.0157279	0.35034
PAPSS2	1.39951	5.6773	4.03239	0.00026814	0.0157279	0.348576
NLE1	-0.719026	4.65599	-4.03042	0.000269696	0.0157796	0.343209
LOC101928111	-0.705768	4.68559	-4.02205	0.000276423	0.0161327	0.320366
TGFB1I1	-0.94518	6.44086	-4.01773	0.000279956	0.0162982	0.30859
PRRX1	1.41814	4.85291	4.01468	0.00028247	0.0164037	0.300299
CENPH	0.864644	4.84593	4.0138	0.000283207	0.0164056	0.297886
CCR7	1.20895	4.34399	4.01258	0.000284221	0.0164236	0.29457
KLF12	1.22165	6.25474	4.0091	0.000287143	0.0165515	0.28509
MMP7	1.68349	6.21327	4.00701	0.000288905	0.0165978	0.279418
PCAT6	-0.868338	5.02943	-4.00647	0.000289369	0.0165978	0.277932
HLA-DOA	1.42322	6.21428	3.99638	0.000298062	0.0170452	0.250497
BLNK	1.71451	6.94643	3.99574	0.000298629	0.0170452	0.248736
ARHGEF40	-0.766661	5.86072	-3.99253	0.000301452	0.017149	0.240015
TMEM176B	1.16411	5.1444	3.992	0.000301917	0.017149	0.238586
SMC2	1.00267	4.76206	3.98815	0.000305344	0.0173016	0.228125
ASRGL1	-0.684778	5.46073	-3.98493	0.000308242	0.0173523	0.219371
OSBPL3	1.07867	5.51742	3.9845	0.000308632	0.0173523	0.2182
LOC80154	-0.962502	6.33455	-3.98443	0.000308693	0.0173523	0.218018
PECAM1	1.64572	7.92455	3.98386	0.000309212	0.0173523	0.216462
DOCK11	1.66731	5.48626	3.98176	0.000311123	0.0174177	0.21075
TSPAN17	-0.466562	3.7417	-3.9789	0.000313738	0.0175163	0.202997
SRGN	2.15779	8.63776	3.97746	0.000315068	0.0175163	0.199076
C1S	1.98868	8.17685	3.97737	0.000315151	0.0175163	0.198833
INTS6	0.864246	6.59567	3.97657	0.000315886	0.0175163	0.196673
SYK	1.38664	6.12319	3.9746	0.000317721	0.0175763	0.191309
JAM2	1.23574	5.37634	3.97339	0.000318849	0.017597	0.188026
CMYA5	-1.09569	5.42353	-3.97082	0.000321257	0.0176881	0.181053
AIM2	1.71696	4.61985	3.96914	0.000322844	0.01773	0.176487
SCNN1B	-0.877405	4.85707	-3.96756	0.000324332	0.01773	0.172227
NEK2	1.11573	4.27029	3.9668	0.000325058	0.01773	0.170156
LINC00969	-1.29793	5.61044	-3.96649	0.000325357	0.01773	0.169305
GLCCI1	0.977763	8.0597	3.96569	0.000326114	0.01773	0.167152
GPAA1	-0.721225	6.63484	-3.96459	0.000327165	0.01773	0.164173
RP11-468E2.5	0.737077	4.85458	3.96344	0.000328269	0.01773	0.161051
PGPEP1	-0.960807	6.32493	-3.96289	0.000328799	0.01773	0.159558
RTP4	1.25754	4.41042	3.96284	0.000328853	0.01773	0.159405
TRAT1	1.8338	4.25881	3.95821	0.000333335	0.0179022	0.146865
VNN2	1.33361	5.12785	3.95796	0.000333581	0.0179022	0.146182
KCNK17	-0.758626	4.64821	-3.9571	0.000334422	0.0179062	0.14385
GPNMB	1.36314	4.31646	3.95415	0.000337314	0.0180196	0.135876
KCNJ16	-1.04077	6.96355	-3.94729	0.00034415	0.0183429	0.117293
OSBPL5	-0.898686	5.38537	-3.94343	0.000348061	0.0185091	0.106829
PIK3CD	1.59665	6.53978	3.93999	0.000351578	0.0186536	0.0975209
S100A8	1.55993	4.52788	3.9372	0.000354447	0.0187632	0.0899956
DNAL4	-0.698565	4.97311	-3.93483	0.000356908	0.0188507	0.0835883
CD3D	2.08078	5.79624	3.93172	0.000360167	0.0189799	0.0751733
ZNF217	0.902185	6.66381	3.92912	0.000362916	0.0190512	0.0681333
TNFSF13B	1.50596	7.03717	3.92889	0.000363152	0.0190512	0.0675302
QTRTD1	0.707504	4.9197	3.92709	0.00036507	0.0191089	0.0626558
IFITM1	1.51617	6.72706	3.92169	0.000370867	0.0193328	0.0480706
ARAP2	1.10619	6.30495	3.92125	0.000371347	0.0193328	0.0468748
MIR205HG	-0.958303	5.0281	-3.9208	0.000371832	0.0193328	0.0456664
CENPE	1.16496	4.7923	3.91616	0.000376902	0.0195528	0.0331308
PRKCQ	0.76221	4.54023	3.91406	0.000379216	0.0196025	0.027465
SLC22A17	-0.853806	4.71728	-3.91376	0.000379539	0.0196025	0.0266777
ZEB2	1.20879	5.88644	3.91272	0.000380692	0.0196187	0.0238691
LOC101929072	0.806478	5.89834	3.90256	0.000392141	0.0201141	-0.00355161
LOC102723620	-0.609613	4.21125	-3.90194	0.000392846	0.0201141	-0.00521506
FAM126A	1.05689	6.7227	3.90179	0.000393012	0.0201141	-0.00560366
ADRA2A	0.965137	5.02886	3.90115	0.000393752	0.0201141	-0.007346
ZNF567	0.942961	5.95736	3.90004	0.000395029	0.0201353	-0.0103418
CTB-167B5.2	0.590869	4.67332	3.89767	0.000397764	0.0202305	-0.0167261
ODF3B	-0.579158	4.08365	-3.89634	0.000399305	0.0202647	-0.0203035
EME2	-0.790225	5.65202	-3.89441	0.000401558	0.0203349	-0.0255095
ATP2B1	1.07098	6.01688	3.89252	0.000403764	0.0203585	-0.0305786
BCAP29	0.940617	5.91138	3.89202	0.000404354	0.0203585	-0.0319297
ALOX5AP	1.09192	5.14888	3.89178	0.000404641	0.0203585	-0.0325862
SMC4	1.32446	5.82958	3.88851	0.000408506	0.0205088	-0.04138
CEACAM6	0.943488	6.17779	3.88317	0.0004149	0.0207851	-0.0557464
MUC1	-1.45945	6.46758	-3.88233	0.000415922	0.0207916	-0.0580224
PTPLAD1	0.585628	6.52381	3.87449	0.000425503	0.0212251	-0.0790868
ARHGEF4	-0.954079	4.78397	-3.87143	0.000429305	0.0213691	-0.0873143
PLCG2	1.48394	7.0146	3.86934	0.000431915	0.0214533	-0.0929208
MIER3	0.848419	5.05511	3.86627	0.000435785	0.0215964	-0.101168
CCDC109B	1.83776	5.3644	3.86559	0.000436645	0.0215964	-0.102993
RPRM	-0.851087	5.12859	-3.86087	0.000442678	0.0218143	-0.11568
ZNF253	0.796975	5.18111	3.86068	0.000442921	0.0218143	-0.116189
EED	1.19923	4.85125	3.85704	0.00044762	0.0219993	-0.125946
ELL3	1.30614	5.50783	3.85528	0.00044992	0.0220659	-0.130684
GPR34	1.36611	5.76786	3.85407	0.000451495	0.0220967	-0.133915
SULF1	0.942586	5.68531	3.8525	0.000453557	0.0221512	-0.138128
PDE10A	1.03251	3.96898	3.85036	0.000456382	0.0222427	-0.143868
IRF2BP1	-0.677925	5.06451	-3.84553	0.000462828	0.0225098	-0.156833
EBF2	0.870693	4.67544	3.84218	0.000467336	0.0226818	-0.165793
CENPK	1.52662	4.6004	3.84131	0.000468517	0.022692	-0.168126
ZNF91	0.966684	5.46284	3.84001	0.000470293	0.0227308	-0.171623
RP1-30M3.5	0.617866	4.61732	3.83485	0.000477367	0.0230251	-0.185422
MXD3	-0.935193	5.64597	-3.83111	0.000482563	0.0232277	-0.195427
FUT6	-0.914814	5.77804	-3.82625	0.000489401	0.0235083	-0.208428
DLK1	-1.06147	5.60378	-3.82457	0.000491789	0.0235746	-0.212927
ICOS	1.07906	4.79959	3.82291	0.000494157	0.0236395	-0.217364
EXOC5	0.890594	5.11887	3.81815	0.000501006	0.0239182	-0.230083
PDK1	0.906343	7.3384	3.81347	0.000507845	0.0241952	-0.242608
RPP40	0.951166	4.90016	3.81211	0.000509833	0.0242405	-0.246218
ASPM	1.41157	4.12001	3.80431	0.000521456	0.0247427	-0.26704
SLAMF7	1.99008	7.24425	3.8019	0.000525102	0.0248651	-0.273474
TRNT1	0.971024	6.40024	3.79784	0.000531293	0.0251074	-0.2843
RECQL	1.15368	5.33832	3.79401	0.000537209	0.0253356	-0.294525
LGR6	-0.634389	5.20953	-3.79128	0.000541461	0.0254423	-0.301805
SCUBE2	1.32006	5.59607	3.79115	0.000541651	0.0254423	-0.30213
SEC24D	1.01135	6.4334	3.78323	0.000554182	0.025961	-0.323248
LOC284454	-1.44867	6.42367	-3.78277	0.000554917	0.025961	-0.324471
SLC7A6	0.924371	6.93039	3.78088	0.000557949	0.0260507	-0.329502
SEPT6	1.23229	5.32468	3.77878	0.000561326	0.026156	-0.335072
DNAAF1	-0.767333	4.9355	-3.77745	0.000563488	0.0262044	-0.338621
RAB26	-1.6445	5.83767	-3.77539	0.000566843	0.0262934	-0.344101
FBXO45	0.652363	4.58824	3.77489	0.000567653	0.0262934	-0.345419
SRGAP3	-0.560513	6.40843	-3.77352	0.000569903	0.0263453	-0.34907
CDH19	-0.821379	5.80262	-3.76776	0.000579437	0.0267331	-0.364385
LOC730101	1.03088	4.82932	3.76576	0.000582777	0.0268342	-0.369689
IRF5	0.887149	4.5392	3.76266	0.000588014	0.027022	-0.377946
RP11-157P1.4	-0.804722	4.08298	-3.76165	0.000589728	0.0270476	-0.380631
CELSR2	-0.461285	5.48382	-3.76096	0.000590888	0.0270476	-0.382445
NAT1	0.951665	6.10925	3.76001	0.000592504	0.0270685	-0.384964
KIAA0100	-0.499842	4.72871	-3.7548	0.000601452	0.0273821	-0.398797
GPRC5A	-0.857262	5.90792	-3.75433	0.000602272	0.0273821	-0.400053
BEND4	1.41948	4.60035	3.75398	0.000602886	0.0273821	-0.400994
DBF4	0.997353	5.2562	3.74809	0.000613182	0.0277956	-0.416617
BCL9	-0.358148	5.97123	-3.74661	0.000615782	0.0278594	-0.42052
CYSLTR1	1.11691	4.56823	3.73848	0.00063034	0.0283918	-0.442076
AGTR1	0.634	4.93625	3.7383	0.00063066	0.0283918	-0.442544
ZNF585B	0.765737	5.20001	3.73783	0.000631523	0.0283918	-0.443805
SH2B3	1.10233	5.43805	3.73676	0.000633461	0.0283918	-0.446631
LOC284798	-0.522995	3.9599	-3.73667	0.000633632	0.0283918	-0.44688
CLEC2D	0.975132	5.27391	3.73142	0.000643244	0.0287673	-0.460765
RPAP3	0.951433	6.09412	3.73002	0.000645831	0.028793	-0.464467
COTL1	0.80753	3.77272	3.72978	0.000646284	0.028793	-0.465115
CR1	1.5636	5.22008	3.72452	0.000656109	0.0291236	-0.479028
SMC6	0.976249	4.94078	3.72447	0.000656201	0.0291236	-0.479157
GPR82	1.39169	4.07985	3.72136	0.000662089	0.0293292	-0.487394
NCF1	0.804073	4.54878	3.71679	0.000670823	0.0295884	-0.499477
SLC25A34	-0.858332	5.08168	-3.71671	0.000670976	0.0295884	-0.499687
PKIB	1.09268	5.04534	3.71614	0.000672073	0.0295884	-0.501193
AC079767.4	1.43531	4.44163	3.71565	0.00067301	0.0295884	-0.502478
LINC00926	1.67263	5.66028	3.71188	0.000680322	0.0298536	-0.51244
CHST1	-0.825743	6.58332	-3.7101	0.000683792	0.0299496	-0.51713
RAB33A	0.850693	3.75158	3.70578	0.000692303	0.0302656	-0.528533
CNBD2	-0.80835	4.57763	-3.70141	0.000701034	0.03059	-0.540084
AFMID	-0.464779	3.43539	-3.70046	0.000702943	0.030616	-0.54259
EPS8L1	-1.57679	6.34604	-3.69905	0.000705771	0.030682	-0.546291
LOC100288152	-0.954521	5.82369	-3.69835	0.000707189	0.0306865	-0.54814
TOM1L2	-0.46661	5.25317	-3.69623	0.000711498	0.0308162	-0.553739
DOCK2	1.73658	5.36871	3.69548	0.000713029	0.0308253	-0.555719
PLEKHS1	-0.9836	6.5232	-3.69296	0.000718189	0.0309405	-0.562364
FBN1	1.17539	6.0262	3.69282	0.00071846	0.0309405	-0.562712
DRAM1	0.981833	6.66011	3.69224	0.00071967	0.0309405	-0.564262
OMD	0.502909	3.95381	3.69133	0.000721533	0.0309636	-0.566645
NSUN7	-0.959006	5.83027	-3.6895	0.000725315	0.0309699	-0.571462
PARD3-AS1	-0.555609	3.58188	-3.68886	0.000726642	0.0309699	-0.573146
NOX1	-0.524848	4.20535	-3.68877	0.000726843	0.0309699	-0.573401
FAM188A	0.620424	4.64734	3.6887	0.000726987	0.0309699	-0.573584
ZNF780A	1.11985	4.1795	3.68734	0.000729811	0.0310336	-0.577155
SEL1L	0.740969	4.57367	3.68523	0.00073423	0.0311205	-0.582717
CLEC5A	-0.855246	4.25832	-3.68509	0.000734521	0.0311205	-0.583083
LBR	1.36969	7.98737	3.68265	0.000739662	0.0312816	-0.589509
PLA2G2A	0.857985	5.3037	3.68107	0.000743002	0.031366	-0.593659
PTAFR	0.564567	6.39865	3.67956	0.000746221	0.031445	-0.597641
LY96	1.02829	4.96871	3.67647	0.000752826	0.0316661	-0.605759
FPR3	0.961558	4.77823	3.6736	0.000759028	0.0318696	-0.613317
SLC16A11	-0.690104	4.73977	-3.67061	0.000765532	0.0320756	-0.621175
SIGLEC7	-0.563904	4.33684	-3.67008	0.000766682	0.0320756	-0.622558
LINC00086	-0.694118	6.10474	-3.66919	0.00076864	0.0321	-0.624907
FNDC5	-0.789524	4.59372	-3.66727	0.00077287	0.032219	-0.629962
CORO2A	0.853278	4.34968	3.66575	0.000776232	0.0323015	-0.633958
EXOSC9	0.779479	6.29659	3.66157	0.00078553	0.0326303	-0.644924
LOC101929272	1.13807	3.87585	3.65959	0.000789971	0.0327564	-0.650115
SASH3	0.975637	5.4187	3.65727	0.000795223	0.0329158	-0.656216
CD93	1.02708	6.87557	3.65617	0.000797709	0.0329602	-0.65909
CHST6	-1.06786	5.44584	-3.65485	0.000800715	0.033026	-0.662553
BNIPL	-0.84758	4.96976	-3.65327	0.000804332	0.0331166	-0.666702
CACNG3	-0.530911	3.29844	-3.65023	0.000811335	0.0332909	-0.674683
C5orf20	0.648832	3.56612	3.65019	0.000811416	0.0332909	-0.674776
IL18R1	0.949954	4.48548	3.64914	0.000813862	0.0333327	-0.677547
TEX9	0.912703	4.29071	3.64769	0.00081722	0.0333556	-0.681337
VPREB3	0.75389	4.18641	3.64766	0.000817281	0.0333556	-0.681405
LYSMD4	-0.921174	6.38131	-3.64615	0.000820815	0.0334414	-0.685378
ANO10	-0.857998	5.17269	-3.64464	0.000824342	0.0335266	-0.689324
GABARAPL1	-0.98394	7.2874	-3.64343	0.000827186	0.0335837	-0.692494
C11orf21	1.08985	5.04568	3.64163	0.000831442	0.0336979	-0.697218
NUDT14	-0.889605	4.99257	-3.63982	0.000835732	0.0337551	-0.701954
TMC4	-1.20571	5.80567	-3.63982	0.000835743	0.0337551	-0.701966
INO80B	-0.999629	5.14173	-3.63834	0.000839253	0.0338383	-0.705824
KCTD12	1.857	8.39172	3.63477	0.000847817	0.0341246	-0.715167
LGR5	1.11328	4.2679	3.63155	0.00085561	0.034379	-0.723587
SHANK2	-0.594416	7.05643	-3.62878	0.000862378	0.0345561	-0.730837
IL18	1.17708	4.19335	3.62854	0.000862978	0.0345561	-0.731477
CARD8	1.24693	7.06611	3.62768	0.000865076	0.0345808	-0.733711
ISG15	1.7048	6.07275	3.6258	0.00086971	0.0347066	-0.738627
WDR53	0.643626	5.38449	3.62401	0.000874144	0.034824	-0.743305
AKAP7	0.932465	5.81406	3.62254	0.000877808	0.0348998	-0.747154
SLC7A7	1.18584	5.31535	3.62205	0.000879035	0.0348998	-0.748439
RB1	1.01907	7.62033	3.62039	0.000883183	0.0350049	-0.752769
CCL5	1.53026	6.32948	3.61878	0.000887243	0.0350974	-0.756989
RAD51AP1	1.32044	5.06707	3.61827	0.000888523	0.0350974	-0.758315
FAS	1.19817	4.25445	3.6151	0.000896553	0.0353548	-0.766591
TRAM2	0.768525	6.2591	3.61331	0.000901105	0.0354264	-0.771249
MB21D1	0.528405	3.74598	3.61227	0.000903772	0.0354264	-0.773967
IRAK3	1.08017	4.7886	3.61227	0.000903782	0.0354264	-0.773977
SUN5	-0.393058	4.29157	-3.61201	0.000904439	0.0354264	-0.774646
HLA-DRB1	2.35899	9.3437	3.61126	0.000906366	0.0354424	-0.776603
TLE2	-1.77495	7.22896	-3.60981	0.000910106	0.0355291	-0.780391
LPHN1	-0.519517	6.18788	-3.60387	0.000925572	0.0360577	-0.795888
FLJ42627	-0.39322	4.15039	-3.60343	0.000926733	0.0360577	-0.797041
ANGPTL4	-0.928455	4.88566	-3.59869	0.000939256	0.0364263	-0.809382
LINC01015	-0.489892	4.0855	-3.59866	0.000939329	0.0364263	-0.809454
HOXB1	-0.656986	3.62624	-3.59499	0.000949146	0.036746	-0.819013
DCAF17	0.835788	5.10499	3.59237	0.000956212	0.0369582	-0.825833
THRB-IT1	-0.847412	4.63764	-3.59054	0.000961198	0.0370133	-0.830613
ST6GALNAC6	-0.639662	5.10825	-3.59028	0.000961911	0.0370133	-0.831295
KIAA0485	-0.946283	4.13092	-3.5901	0.000962394	0.0370133	-0.831756
DCP2	1.06701	7.81988	3.58722	0.000970255	0.0372043	-0.839234
TFAP2B	-0.55516	3.6922	-3.58712	0.000970546	0.0372043	-0.83951
GPX2	-1.22369	5.79999	-3.58473	0.000977115	0.0373339	-0.845711
BCL2	1.19216	5.84192	3.58473	0.000977126	0.0373339	-0.845721
ITGA4	1.1091	3.64534	3.58321	0.000981347	0.0373751	-0.849682
ARPC5	1.40388	8.28514	3.58318	0.000981407	0.0373751	-0.849739
TMEM45B	-0.725037	4.99815	-3.58069	0.000988356	0.0374989	-0.856224
TAF3	0.63752	4.27862	3.58044	0.000989059	0.0374989	-0.856878
GMFG	1.70618	5.10186	3.58029	0.000989477	0.0374989	-0.857265
SHPK	-0.651295	4.7778	-3.57743	0.00099751	0.0377088	-0.864696
BTN3A2	1.74894	8.43457	3.57717	0.000998244	0.0377088	-0.865373
TWSG1	0.851237	6.34898	3.57432	0.00100632	0.0379422	-0.872781
IGKV1-37	1.23256	5.77586	3.57369	0.00100812	0.0379422	-0.87442
IFI6	1.94525	7.04188	3.57327	0.0010093	0.0379422	-0.875495
SPTSSB	-0.695177	4.63785	-3.57071	0.00101663	0.0380971	-0.882142
COL21A1	-0.7007	7.47144	-3.57039	0.00101757	0.0380971	-0.882988
TANK	0.807495	7.91269	3.57013	0.00101832	0.0380971	-0.883667
GPRIN2	-0.616036	4.91189	-3.56916	0.00102109	0.0381398	-0.886167
NFIX	-0.806386	5.05961	-3.56637	0.00102918	0.0383806	-0.893418
SP100	0.893903	4.71025	3.56481	0.00103373	0.0384387	-0.897464
PTPLAD2	1.0862	5.51432	3.5647	0.00103403	0.0384387	-0.897738
GPATCH11	1.0002	5.35602	3.56224	0.00104126	0.0386457	-0.904134
S1PR1	1.07475	5.1884	3.56128	0.00104407	0.0386886	-0.906611
CSF3	-0.708605	4.41744	-3.55733	0.00105577	0.0390602	-0.916849
GZMB	1.20491	4.0402	3.55297	0.00106885	0.0394813	-0.928153
TMEM97	0.771699	5.64756	3.55076	0.00107554	0.0396657	-0.933884
ZNF444	-0.884562	6.00104	-3.5497	0.00107874	0.0397212	-0.936617
MAB21L1	0.6789	4.17862	3.54616	0.00108955	0.040031	-0.945773
LOC100509445	1.36547	5.82981	3.54583	0.00109059	0.040031	-0.946645
BUB1B	1.0051	5.25438	3.54439	0.00109502	0.0401024	-0.950373
ACP5	0.713815	4.0802	3.54352	0.0010977	0.0401024	-0.952619
RBFOX1	-0.629255	5.12091	-3.54307	0.00109909	0.0401024	-0.953779
RPS4Y1	-2.572	8.3469	-3.54245	0.00110102	0.0401024	-0.955385
LOC101928837	-0.476311	4.62162	-3.5424	0.00110117	0.0401024	-0.955511
LCP1	1.16588	5.8591	3.54183	0.00110292	0.0401024	-0.956971
PIGZ	-0.586266	5.20908	-3.54054	0.00110694	0.0401024	-0.960315
SWAP70	1.07472	6.29936	3.53975	0.00110941	0.0401024	-0.962357
CALD1	1.08401	5.12506	3.53868	0.00111275	0.0401024	-0.965119
CLEC2B	1.22171	5.24927	3.53854	0.0011132	0.0401024	-0.965488
LHFP	0.94474	6.79628	3.53824	0.00111414	0.0401024	-0.966263
KDM5D	-1.97962	6.09761	-3.53815	0.00111441	0.0401024	-0.966489
GBP2	1.04488	5.60828	3.53801	0.00111486	0.0401024	-0.966859
ACER3	0.810522	6.40885	3.53534	0.00112328	0.0403429	-0.973761
ZNF92	1.19809	6.20464	3.5312	0.00113644	0.0407531	-0.984461
BORA	0.948843	5.28972	3.53032	0.00113925	0.0407909	-0.98672
STARD4	0.771045	5.4551	3.52914	0.00114303	0.0408185	-0.989766
LOC730139	-0.616392	3.89924	-3.52899	0.00114351	0.0408185	-0.990152
PNPLA7	-0.446284	5.03975	-3.52538	0.0011552	0.0411203	-0.999486
KAZN	-0.92539	5.24693	-3.52529	0.00115549	0.0411203	-0.999715
SPINK1	-0.610838	4.36946	-3.52082	0.00117011	0.0415771	-1.01125
CDKN2A	-0.603324	4.98595	-3.51973	0.0011737	0.0416413	-1.01406
SYT11	0.834599	4.52827	3.51753	0.00118096	0.0417742	-1.01972
PSIP1	1.12509	7.68807	3.51751	0.00118102	0.0417742	-1.01977
RNF219	0.698785	6.33475	3.51265	0.00119726	0.0422128	-1.0323
SNAI2	0.746742	6.01529	3.51234	0.00119831	0.0422128	-1.0331
CENPB	-0.621041	3.69715	-3.51218	0.00119885	0.0422128	-1.03352
BCORL1	-0.409937	5.70485	-3.51122	0.00120208	0.0422389	-1.03599
COL4A3BP	0.892176	5.03238	3.51089	0.00120321	0.0422389	-1.03685
LAD1	-0.698324	4.79888	-3.50921	0.00120887	0.0423741	-1.04116
CARD16	1.00638	4.15019	3.50865	0.00121078	0.0423774	-1.0426
TNFSF4	0.839079	4.54953	3.50756	0.0012145	0.0424346	-1.04542
ATP13A5	-0.607601	5.22085	-3.50681	0.00121706	0.0424346	-1.04734
FBLIM1	-0.749452	6.82961	-3.50657	0.00121787	0.0424346	-1.04796
SHISA4	-0.635637	3.6774	-3.50498	0.00122332	0.0424806	-1.05206
CNKSR1	-0.662611	4.7269	-3.50482	0.00122385	0.0424806	-1.05245
TRMT6	0.709693	5.85819	3.50459	0.00122465	0.0424806	-1.05305
BRIX1	0.751014	4.77409	3.50395	0.00122686	0.0424942	-1.05471
UBE3B	-0.845858	6.47792	-3.50207	0.00123335	0.0426557	-1.05954
LIAS	0.551851	4.96406	3.50108	0.00123677	0.0427106	-1.06208
ABCA1	0.759746	6.70101	3.4969	0.00125136	0.0431507	-1.07284
C6orf211	1.04403	6.65607	3.49634	0.00125333	0.0431549	-1.07428
BTLA	0.891672	4.67812	3.49293	0.00126536	0.0435048	-1.08304
C3	2.12772	8.93805	3.49189	0.00126906	0.043512	-1.08572
SCGB2A1	-1.04147	4.68966	-3.49182	0.0012693	0.043512	-1.08589
ABCB4	0.962404	3.97024	3.48944	0.00127778	0.0436927	-1.092
CDRT4	-0.701804	6.37771	-3.48919	0.00127869	0.0436927	-1.09265
DTX3L	1.23624	6.70949	3.48801	0.00128292	0.0436927	-1.09568
IL21R	1.13892	4.10666	3.48747	0.00128487	0.0436927	-1.09707
MELK	0.982866	4.623	3.48746	0.00128491	0.0436927	-1.0971
VPS9D1-AS1	-0.60881	4.53093	-3.48721	0.0012858	0.0436927	-1.09773
TMEM72	-0.60925	4.52349	-3.48607	0.00128992	0.0437691	-1.10067
TAGAP	1.41301	4.9128	3.48445	0.00129576	0.0439035	-1.10481
CITED2	0.710623	6.02101	3.48294	0.00130125	0.0439777	-1.10868
COLEC12	0.902298	5.70122	3.48239	0.00130325	0.0439777	-1.1101
FAM86A	-0.60861	4.85072	-3.48161	0.00130611	0.0439777	-1.1121
FAM226A	0.943366	4.65713	3.4813	0.00130726	0.0439777	-1.11291
MPP2	-0.435469	4.67202	-3.48087	0.00130883	0.0439777	-1.11401
FAM84A	-0.981067	6.51059	-3.48075	0.00130925	0.0439777	-1.11431
RAB17	-1.08407	5.25059	-3.47995	0.0013122	0.0440134	-1.11637
FBXO5	1.04159	5.11439	3.47899	0.00131572	0.0440681	-1.11882
TM4SF18	0.82166	4.02954	3.47572	0.0013278	0.0443073	-1.1272
RALGAPA1	0.639336	6.12389	3.47564	0.00132811	0.0443073	-1.12741
DDX3Y	-2.22653	6.2332	-3.47552	0.00132856	0.0443073	-1.12772
FLJ22184	-0.582219	4.51449	-3.47158	0.00134328	0.0446784	-1.13783
NPL	0.968274	5.5318	3.47152	0.00134351	0.0446784	-1.13798
RTN2	-0.662166	5.38872	-3.47071	0.00134655	0.0447159	-1.14005
ZDHHC24	-0.707073	4.56173	-3.46774	0.00135778	0.0450246	-1.14766
TMEM56	0.797682	5.5565	3.46453	0.00137001	0.0453023	-1.15588
ATP6V0A1	-0.654703	5.23118	-3.46452	0.00137003	0.0453023	-1.15589
ZMYND11	0.53798	5.22466	3.46329	0.00137474	0.0453938	-1.15904
WDR52	-0.73516	6.73854	-3.46241	0.00137811	0.0454408	-1.16128
GBP3	1.29674	7.23808	3.46159	0.00138129	0.0454812	-1.16339
SPATA31D1	-0.583835	4.61959	-3.46057	0.00138522	0.0455465	-1.166
TARP	0.948322	5.31449	3.46	0.00138743	0.0455471	-1.16746
HGS	-0.491763	3.94259	-3.45946	0.00138952	0.0455471	-1.16883
UNC5B-AS1	-0.363007	3.28988	-3.459	0.00139129	0.0455471	-1.17
PAQR8	0.759532	5.6805	3.45855	0.00139305	0.0455471	-1.17116
RP11-334J6.6	-0.480706	5.19412	-3.45717	0.00139844	0.0456597	-1.1747
SLC37A2	-1.32073	5.49878	-3.45623	0.00140209	0.0457149	-1.17709
FAM217B	0.86122	6.03401	3.45472	0.00140805	0.0458449	-1.18097
S100P	0.837449	3.98136	3.45398	0.00141094	0.0458753	-1.18285
APBB3	-0.833489	5.79025	-3.45291	0.00141516	0.0459483	-1.18558
SGPP1	1.22771	7.09195	3.45177	0.00141965	0.0460303	-1.18849
UGCG	1.3689	7.1458	3.45118	0.001422	0.0460423	-1.19
ETV7	0.764734	3.55378	3.44925	0.00142966	0.0462264	-1.19492
LOC101930114	-0.627915	5.50929	-3.44773	0.00143575	0.0462443	-1.19881
SIGLEC10	1.26183	5.42036	3.44764	0.0014361	0.0462443	-1.19904
CR1	0.929531	3.98809	3.44763	0.00143616	0.0462443	-1.19907
LOC100288675	1.0482	4.03475	3.44592	0.00144301	0.0463385	-1.20343
TRAF3	1.26316	6.40564	3.44568	0.00144397	0.0463385	-1.20404
CNOT8	0.858407	6.62948	3.44459	0.00144835	0.0463385	-1.20681
LOC644172	-0.715358	4.36059	-3.44444	0.00144898	0.0463385	-1.20722
RP1-93H18.6	0.966002	4.10898	3.44443	0.00144901	0.0463385	-1.20723
CLDN9	-0.480172	3.90441	-3.44339	0.00145323	0.04641	-1.2099
AX748339	0.491373	4.80177	3.43783	0.0014759	0.0470695	-1.22407
SLC1A4	0.816887	5.11652	3.43668	0.00148064	0.0471076	-1.227
SYNGAP1	-0.326778	4.16133	-3.43656	0.00148113	0.0471076	-1.22731
MAPT	-0.831925	6.76301	-3.43601	0.00148341	0.0471158	-1.22871
SELP	0.78753	5.45755	3.4344	0.00149007	0.0472632	-1.23282
CSNK1E	-0.772219	5.1206	-3.43257	0.00149766	0.0474393	-1.23747
PVRIG	0.793671	4.52527	3.43131	0.00150294	0.0475422	-1.24069
BRD7	0.914785	4.63383	3.43037	0.00150688	0.0475534	-1.24308
ZNF879	0.782133	4.70836	3.43025	0.00150737	0.0475534	-1.24338
C1orf213	-0.651285	5.50768	-3.42953	0.00151039	0.0475844	-1.24522
ARHGAP9	1.50879	6.68861	3.4288	0.00151346	0.0476169	-1.24708
GAS2L3	0.873592	3.99713	3.4264	0.00152359	0.0478478	-1.25318
WDFY1	1.17517	7.4345	3.42609	0.0015249	0.0478478	-1.25397
AATK	-0.875735	6.45533	-3.42508	0.00152922	0.047919	-1.25656
DNAJC7	-0.726079	4.52887	-3.42415	0.00153317	0.0479785	-1.25892
LMNA	-1.03743	5.32942	-3.42187	0.00154293	0.0481322	-1.26473
NQO1	-1.01332	6.40048	-3.42178	0.0015433	0.0481322	-1.26494
E2F8	0.810535	4.09112	3.42155	0.00154427	0.0481322	-1.26552
SMAP2	0.984585	5.64794	3.41636	0.00156674	0.0487673	-1.27874
TUBA8	-0.462989	3.84995	-3.41474	0.00157377	0.048921	-1.28284
TFAP2C	-0.60655	6.44538	-3.41371	0.00157828	0.0489356	-1.28546
SLC39A10	1.10085	5.62441	3.41368	0.00157843	0.0489356	-1.28554
NID2	0.936166	4.83329	3.41209	0.00158539	0.0490861	-1.28957
PYCR1	-1.13674	5.85232	-3.41102	0.0015901	0.0491669	-1.29228
LOC101928620	-0.993428	5.77957	-3.41031	0.00159325	0.0491991	-1.29409
LEPROTL1	0.899884	7.2013	3.40703	0.00160785	0.0495841	-1.30243
CHSY3	0.653911	3.62162	3.40545	0.00161487	0.0496842	-1.30642
TMEM86A	-0.665299	3.90096	-3.40535	0.00161535	0.0496842	-1.30669
GPC1	-1.00447	5.21413	-3.40425	0.0016203	0.0497708	-1.30949
MYH14	-0.705772	5.64207	-3.39947	0.00164188	0.0503675	-1.32159
RP11-429B14.4	-0.530492	4.07837	-3.39835	0.00164703	0.0504591	-1.32445
LOC100507540	-0.569292	4.02897	-3.39712	0.00165264	0.0505649	-1.32757
HHIP-AS1	-0.5382	4.08171	-3.39551	0.00166004	0.0506792	-1.33165
ZFP82	0.770701	4.87213	3.39536	0.00166072	0.0506792	-1.33203
FAM101A	-0.356755	4.89891	-3.39432	0.00166549	0.0507583	-1.33465
FAM69A	1.25462	5.11233	3.3936	0.00166883	0.0507939	-1.33648
LCK	1.48514	5.7092	3.38905	0.00168999	0.0512983	-1.348
DNAJC21	0.745214	6.34208	3.38834	0.0016933	0.0512983	-1.34979
CD302	0.875601	7.36406	3.38825	0.00169373	0.0512983	-1.35002
TPRN	-0.615309	5.09304	-3.38815	0.0016942	0.0512983	-1.35027
CYHR1	-0.928795	5.79602	-3.38624	0.00170319	0.0515039	-1.35511
IGFBP7	1.82959	9.3063	3.38385	0.00171448	0.0517276	-1.36116
IRX4	-0.537196	3.68292	-3.38352	0.00171607	0.0517276	-1.362
CD28	1.43758	4.76767	3.38327	0.00171724	0.0517276	-1.36262
ANKRD36BP2	1.03705	6.52247	3.38225	0.00172212	0.0518078	-1.36522
ZNF367	1.11397	4.7288	3.38147	0.00172582	0.0518524	-1.36718
FBXO17	-0.718609	4.72869	-3.37824	0.00174132	0.0522508	-1.37535
SAMHD1	1.47148	8.52359	3.37732	0.00174573	0.052316	-1.37767
C7orf73	0.83735	7.08225	3.37425	0.00176063	0.0526722	-1.38543
DCTN1	-1.05795	5.87533	-3.37394	0.00176213	0.0526722	-1.38621
ITPKC	-1.05589	5.13867	-3.37332	0.00176514	0.0526946	-1.38777
LINC01116	0.433708	3.37346	3.37247	0.00176929	0.0527512	-1.38992
AGAP3	-0.852237	6.22864	-3.3713	0.00177502	0.0528544	-1.39287
KLHL28	0.839693	6.70018	3.37024	0.00178027	0.052943	-1.39557
HPS5	0.603794	6.52482	3.36947	0.00178401	0.0529792	-1.39749
GRK5	0.747021	6.5255	3.36907	0.00178602	0.0529792	-1.39852
EIF1AY	-2.0871	5.98994	-3.3686	0.00178834	0.0529807	-1.3997
KIF18A	0.734817	3.35421	3.36746	0.00179396	0.0530799	-1.40257
MGAT2	1.1826	7.77569	3.36685	0.00179698	0.0531018	-1.4041
EPB41L3	0.724351	5.20043	3.36377	0.00181234	0.0534881	-1.41188
HJURP	0.625934	4.08284	3.3629	0.00181671	0.0535493	-1.41408
FGFBP1	-0.810598	4.77667	-3.36206	0.0018209	0.0536051	-1.41619
EPN2	-0.845679	5.57987	-3.36024	0.00183011	0.0537799	-1.4208
TRBC1	1.68664	5.17309	3.35997	0.00183144	0.0537799	-1.42146
PIAS1	0.705391	5.96703	3.35943	0.00183419	0.0537928	-1.42283
ZNF485	0.462328	3.27734	3.35728	0.00184508	0.0540444	-1.42824
LLGL2	-0.90709	6.23002	-3.3535	0.00186442	0.0545426	-1.43776
AMPD3	0.871285	6.38958	3.35284	0.00186782	0.0545715	-1.43943
PATL2	0.685102	4.96916	3.3524	0.00187009	0.0545715	-1.44053
NTRK3	-0.578914	6.18054	-3.35157	0.00187437	0.0545997	-1.44262
KCNIP2-AS1	-0.641684	4.98281	-3.35131	0.00187573	0.0545997	-1.44329
IRF4	0.827761	6.41639	3.35039	0.00188048	0.0546697	-1.44559
DDIT4L	-0.695984	6.2083	-3.34859	0.00188981	0.0548726	-1.45011
SERPINE2	1.24961	6.80013	3.34635	0.00190151	0.0550915	-1.45575
DLGAP3	-0.526251	4.44545	-3.34623	0.00190215	0.0550915	-1.45606
CIITA	1.05025	5.15353	3.3458	0.00190443	0.0550915	-1.45715
LOC101930630	-0.47573	4.37568	-3.34501	0.00190856	0.0551428	-1.45913
KL	1.03281	4.16411	3.34382	0.00191482	0.0552551	-1.46212
DDX56	-0.381617	4.23609	-3.34107	0.00192939	0.055607	-1.46904
LAP3	1.66687	8.83652	3.3402	0.001934	0.0556709	-1.47122
CPSF2	0.824088	5.98455	3.33826	0.00194435	0.0558753	-1.47609
PIGB	0.506695	5.04856	3.33797	0.00194592	0.0558753	-1.47682
KDM6A	0.79635	6.30819	3.33753	0.00194828	0.0558753	-1.47793
COL7A1	-1.14031	5.8796	-3.33553	0.00195903	0.0561147	-1.48296
RAB11FIP2	0.511328	5.55619	3.33449	0.00196462	0.0562059	-1.48556
CD86	0.793574	4.21069	3.33336	0.00197076	0.0562402	-1.48841
MTPN	0.596099	4.07578	3.33235	0.00197625	0.0562402	-1.49094
PIR	0.558255	4.02017	3.33221	0.00197702	0.0562402	-1.4913
EDEM3	0.867477	6.60403	3.332	0.00197815	0.0562402	-1.49182
SNX2	0.56411	7.75414	3.33176	0.00197942	0.0562402	-1.49241
LOC102724561	-0.501424	5.79424	-3.33161	0.00198027	0.0562402	-1.4928
PDLIM4	-1.04232	6.06889	-3.33059	0.00198582	0.0562408	-1.49535
LOC101928343	-0.652923	5.63882	-3.33045	0.00198661	0.0562408	-1.49572
RUNX3	0.910898	5.26371	3.33028	0.00198752	0.0562408	-1.49613
ZNF891	0.597409	3.52029	3.32981	0.00199009	0.0562454	-1.49731
SPATA13	1.12219	6.67774	3.3278	0.00200113	0.0563873	-1.50236
JAG2	-0.799989	5.04825	-3.32748	0.00200287	0.0563873	-1.50316
RBM3	0.607249	4.78843	3.32744	0.00200309	0.0563873	-1.50326
DENND5B	0.877338	5.65709	3.32702	0.00200543	0.0563873	-1.50432
PAFAH1B1	0.649203	4.87063	3.32597	0.00201123	0.0563873	-1.50696
URM1	-0.946913	6.11557	-3.32579	0.00201218	0.0563873	-1.50739
RNF115	0.55217	5.62477	3.32535	0.00201465	0.0563873	-1.50851
POU6F1	-0.592916	4.86306	-3.32461	0.00201873	0.0563873	-1.51035
RP11-442O18.2	-0.522741	3.93363	-3.32454	0.00201915	0.0563873	-1.51054
LAMB2P1	-0.464799	4.66378	-3.32451	0.00201927	0.0563873	-1.51059
CTTNBP2NL	0.781731	6.06631	3.32297	0.00202784	0.0565589	-1.51446
KLC3	-0.831485	4.12102	-3.31808	0.00205528	0.057256	-1.52672
RARRES3	1.24929	6.25527	3.31556	0.0020695	0.0575835	-1.53301
PCDH18	0.727811	6.67919	3.31474	0.00207418	0.057645	-1.53508
SNORD114-3	-0.625854	4.21819	-3.31417	0.00207746	0.0576673	-1.53651
AMT	-1.18629	6.5971	-3.31233	0.00208793	0.0578893	-1.5411
ITGA7	-0.653451	5.4592	-3.31189	0.0020905	0.0578917	-1.54222
ERBB2	-0.909609	6.64424	-3.31048	0.00209855	0.0579744	-1.54573
TPST2	1.12534	6.43077	3.31012	0.00210063	0.0579744	-1.54663
FAM195B	-0.70552	6.65433	-3.31007	0.00210094	0.0579744	-1.54677
RTKN	-0.924754	5.64834	-3.30861	0.00210936	0.0580713	-1.55041
ZNF200	0.840563	5.92092	3.3086	0.00210942	0.0580713	-1.55044
MYBPC1	0.449682	3.3854	3.30786	0.00211372	0.0580803	-1.5523
FABP5	1.35738	7.8763	3.30768	0.00211472	0.0580803	-1.55273
JAZF1	1.11236	5.36951	3.30659	0.00212109	0.0581866	-1.55547
PLGRKT	0.709388	6.39421	3.30446	0.00213348	0.0584579	-1.56078
MYCBP2	1.16152	7.41714	3.30367	0.00213813	0.0585166	-1.56277
IGKV1-17	1.65863	5.73737	3.30289	0.00214272	0.0585736	-1.56473
LINC00537	-0.503828	4.62806	-3.30154	0.00215063	0.0586743	-1.56809
RNF168	0.864729	6.38066	3.30141	0.00215143	0.0586743	-1.56842
KPNA3	0.741896	6.73451	3.30082	0.00215488	0.0586997	-1.56988
CSN1S2AP	-0.707441	5.71609	-3.29736	0.00217542	0.0591903	-1.57853
CORO1A	1.17191	4.13471	3.29596	0.00218375	0.0592844	-1.58202
PRAMEF11	-0.446909	3.60859	-3.29593	0.00218396	0.0592844	-1.58211
SPOCK2	1.04275	5.16082	3.29537	0.00218726	0.059305	-1.58348
ASXL2	0.899	5.13744	3.29432	0.00219361	0.0593935	-1.58612
TBC1D25	-0.631528	5.20764	-3.29398	0.00219561	0.0593935	-1.58696
XRCC4	0.667763	4.12673	3.29325	0.00220001	0.0594189	-1.58878
SLC20A2	-0.962536	6.89131	-3.29298	0.00220164	0.0594189	-1.58946
MIR6125	0.751181	6.01095	3.29218	0.00220644	0.0594797	-1.59144
CD247	0.668265	4.63663	3.29083	0.00221464	0.0596319	-1.59482
ZDHHC11	-1.06129	5.10289	-3.28905	0.00222547	0.0598543	-1.59927
NCF2	0.731996	5.16906	3.28809	0.00223131	0.0599425	-1.60166
FXYD2	-1.93139	7.42626	-3.28723	0.00223655	0.0600142	-1.60379
GABPA	0.904287	6.59345	3.28611	0.00224343	0.0601296	-1.60659
KRIT1	0.881181	5.23213	3.28317	0.00226151	0.0605446	-1.61391
FUT5	-0.555069	4.72792	-3.27903	0.00228723	0.0611632	-1.62421
DBR1	0.501066	6.06564	3.27772	0.00229546	0.0611677	-1.62748
HSPA13	1.09401	7.19045	3.27769	0.00229562	0.0611677	-1.62755
WFDC12	-0.390461	4.63953	-3.27766	0.00229579	0.0611677	-1.62762
TFEC	1.10932	4.86877	3.27733	0.00229788	0.0611677	-1.62845
LIPA	1.40944	7.21024	3.27681	0.00230116	0.0611853	-1.62975
PSMB8	1.25342	5.97814	3.27595	0.00230659	0.0612596	-1.63189
PBK	1.08105	4.13017	3.27544	0.00230979	0.061275	-1.63315
ACVR1	0.826652	6.81338	3.27491	0.00231311	0.0612934	-1.63446
PWWP2B	-0.841257	4.85533	-3.27399	0.00231894	0.0613102	-1.63676
TNFRSF1B	1.21479	5.25619	3.27398	0.00231899	0.0613102	-1.63678
PHLDB1	-0.718563	4.74063	-3.27314	0.00232431	0.0613813	-1.63886
AL928768.3	1.18851	4.48866	3.27184	0.00233259	0.0615303	-1.6421
TNS4	-0.702396	4.87681	-3.27101	0.0023379	0.0615336	-1.64418
TXLNB	0.791534	3.3903	3.27099	0.00233799	0.0615336	-1.64421
CSN1S1	-1.16267	6.30078	-3.27024	0.0023428	0.061591	-1.64608
COX10-AS1	0.653575	4.88703	3.2682	0.00235587	0.0618647	-1.65115
GNA11	-0.929586	5.38712	-3.26541	0.00237384	0.0622668	-1.65807
PPID	0.742179	7.56309	3.26406	0.00238263	0.0623536	-1.66143
TRAF4	-0.77134	5.37464	-3.263	0.00238955	0.0623536	-1.66408
DTX3	-0.805976	7.24266	-3.26296	0.00238978	0.0623536	-1.66416
HMGN4	0.849499	7.81591	3.26295	0.00238985	0.0623536	-1.66419
TRIM34	0.836467	5.86765	3.26275	0.00239118	0.0623536	-1.6647
SIRT1	0.737229	7.02672	3.26202	0.00239592	0.0623536	-1.6665
ZNF317	0.582947	6.2778	3.26187	0.00239687	0.0623536	-1.66686
YIPF2	-0.833018	6.01518	-3.26162	0.00239853	0.0623536	-1.66749
ACKR2	-0.514584	3.539	-3.26049	0.0024059	0.0624757	-1.67028
AP1M2	-0.96245	5.32182	-3.25868	0.0024178	0.062715	-1.67478
MAP4K1	1.04463	5.01128	3.25333	0.0024533	0.0635054	-1.68805
GUCY1B3	0.95367	5.39523	3.25327	0.00245371	0.0635054	-1.6882
LOC102725451	-0.776983	5.77217	-3.25239	0.00245958	0.0635868	-1.69038
ATAD2	0.742338	4.8435	3.25182	0.00246344	0.0636161	-1.6918
TIPARP	0.763151	6.16711	3.24785	0.00249016	0.0642352	-1.70162
COX7A1	-1.42652	6.7239	-3.24619	0.00250144	0.064455	-1.70574
ELF4	0.84174	4.77534	3.24406	0.00251597	0.0647578	-1.71101
MFSD6L	-0.463439	4.32452	-3.24305	0.00252292	0.0648091	-1.71352
GBP5	1.06574	4.51652	3.24296	0.00252352	0.0648091	-1.71373
TRAC	0.762867	4.5942	3.24203	0.00252995	0.0649029	-1.71605
IDO1	1.06911	4.881	3.24125	0.00253528	0.0649684	-1.71797
HAUS5	0.617934	5.0179	3.23953	0.00254719	0.0652018	-1.72223
LPAR2	-0.460959	6.19941	-3.23904	0.00255053	0.0652159	-1.72342
CECR1	1.38129	7.00356	3.23845	0.00255465	0.0652497	-1.72489
ANKRD20A12P	-0.454049	3.56752	-3.23702	0.00256461	0.0654326	-1.72843
NRN1	0.696696	5.13329	3.23474	0.00258056	0.0657678	-1.73407
PAG1	0.942649	6.05142	3.23411	0.00258497	0.0658082	-1.73562
SLC16A6	1.03374	4.27175	3.23216	0.0025987	0.0660857	-1.74044
ZWINT	0.918454	6.48914	3.23157	0.00260285	0.0661191	-1.74189
SPP1	0.93029	4.80165	3.22894	0.00262147	0.0665199	-1.74838
ATP8B2	0.554642	4.98612	3.22771	0.00263028	0.0666708	-1.75143
ZNF880	0.706677	3.98489	3.22422	0.00265529	0.0672319	-1.76004
LINC00996	0.791663	4.0163	3.22111	0.00267776	0.0677273	-1.7677
TMEM8B	-0.530346	4.94353	-3.22028	0.00268384	0.0677637	-1.76976
RHBDF1	-0.860363	5.79523	-3.21986	0.0026869	0.0677637	-1.7708
TIAM1	-0.370186	3.64827	-3.21936	0.00269048	0.0677637	-1.77201
SIX5	-0.835176	4.74647	-3.21894	0.00269357	0.0677637	-1.77305
IKBKE	0.596141	5.3507	3.21892	0.00269371	0.0677637	-1.7731
CTSD	-0.902122	4.1615	-3.21844	0.00269724	0.0677793	-1.77429
TGFB2	-0.65899	6.62965	-3.21768	0.00270281	0.0678463	-1.77617
CELF2	1.04328	5.77043	3.21684	0.00270891	0.0678703	-1.77822
CHMP5	1.00868	7.69804	3.21651	0.00271136	0.0678703	-1.77904
ALLC	-0.511136	3.95723	-3.21636	0.00271249	0.0678703	-1.77942
BLOC1S2	0.999003	7.73147	3.21548	0.00271894	0.067959	-1.78158
PAK7	-0.702966	4.28454	-3.21428	0.00272778	0.0680729	-1.78453
CD72	0.91017	4.16264	3.21407	0.00272934	0.0680729	-1.78505
SPRTN	0.690433	4.16501	3.21368	0.00273225	0.0680729	-1.78602
BTK	1.0213	5.00635	3.21202	0.00274452	0.0682834	-1.79009
ATF1	1.00159	5.62335	3.21175	0.00274655	0.0682834	-1.79076
USP48	0.694588	5.22624	3.21134	0.0027496	0.0682866	-1.79177
PAK1	0.646778	5.52685	3.21069	0.00275447	0.0683348	-1.79338
NXPE3	1.13586	4.41556	3.20962	0.00276245	0.0684602	-1.79601
TTLL10	-0.45914	5.29451	-3.20878	0.00276872	0.0685428	-1.79807
HMMR	0.867799	4.45578	3.20821	0.00277299	0.0685757	-1.79947
CCDC141	1.07864	3.85348	3.20713	0.00278111	0.0687036	-1.80213
LGALS2	1.60447	4.57551	3.20534	0.00279465	0.0688947	-1.80654
GDPD5	-0.801379	5.91966	-3.20498	0.00279732	0.0688947	-1.80741
RNF122	-0.516058	5.10259	-3.20493	0.0027977	0.0688947	-1.80753
GNG3	-0.427353	4.16195	-3.20297	0.00281264	0.0691296	-1.81237
MARCH1	1.13101	4.61598	3.20276	0.00281418	0.0691296	-1.81287
LPAR3	0.940679	5.88081	3.20251	0.00281612	0.0691296	-1.8135
RP11-416N2.4	-0.484841	3.64885	-3.20134	0.00282504	0.0692759	-1.81637
NUP37	0.857672	5.84775	3.20022	0.0028336	0.0694129	-1.81912
SKA2	0.681315	6.49581	3.19762	0.0028536	0.0698295	-1.82551
PRF1	0.743824	5.75895	3.19682	0.00285979	0.0699076	-1.82748
UTP23	0.890312	6.79829	3.19615	0.00286493	0.0699601	-1.82911
THEMIS	1.29173	4.81978	3.19436	0.00287882	0.0702258	-1.83351
LOC100505549	0.964469	4.05625	3.19365	0.00288437	0.0702399	-1.83525
SLC35A5	0.7577	6.41974	3.19351	0.00288542	0.0702399	-1.83558
FAM126B	0.785833	6.83161	3.19062	0.00290807	0.0707175	-1.84269
ATG4C	0.714715	6.31531	3.19002	0.0029128	0.0707342	-1.84416
CD109	0.648359	5.3871	3.18917	0.00291949	0.0707342	-1.84625
GTF2E1	0.792878	6.04878	3.18909	0.00292012	0.0707342	-1.84645
GMNN	1.11413	6.17648	3.18899	0.00292087	0.0707342	-1.84668
OLFML1	0.740983	5.41641	3.18837	0.00292576	0.0707792	-1.8482
ZNF43	0.841537	4.81089	3.18517	0.00295118	0.0713203	-1.85605
MACROD1	-0.326898	3.12334	-3.18478	0.00295425	0.0713206	-1.857
FRMPD1	-0.941164	4.04923	-3.18426	0.0029584	0.0713469	-1.85827
FNDC4	-0.596109	5.13601	-3.18258	0.00297189	0.0715984	-1.8624
FUT4	0.551896	5.12949	3.18138	0.00298151	0.0717561	-1.86534
JMJD7-PLA2G4B	-0.555219	5.84666	-3.1785	0.00300477	0.0722413	-1.87239
ZC2HC1C	-0.611936	4.63159	-3.17757	0.00301229	0.0723026	-1.87467
LOC101927710	-0.387453	5.01469	-3.17742	0.00301351	0.0723026	-1.87503
HPX	-0.464896	4.68657	-3.17506	0.00303276	0.0726335	-1.88081
CAMSAP2	0.902491	5.32522	3.17474	0.0030353	0.0726335	-1.88157
CHIC1	0.835444	5.6635	3.17441	0.00303803	0.0726335	-1.88239
LOC101929709	-0.550891	5.60679	-3.1742	0.00303975	0.0726335	-1.8829
PHKA1	-0.629518	5.23227	-3.17276	0.00305155	0.0728215	-1.88642
TAP1	1.49864	6.26354	3.17193	0.00305843	0.0728215	-1.88846
TMEM158	0.779497	5.51455	3.17186	0.00305898	0.0728215	-1.88863
C1QB	1.05126	4.26204	3.17173	0.00306009	0.0728215	-1.88896
CNR1	0.846776	5.92739	3.17066	0.00306886	0.0729557	-1.89155
ZNF644	0.788785	4.08626	3.17012	0.00307338	0.0729888	-1.89289
MRI1	-0.56842	5.82746	-3.16908	0.00308197	0.0730896	-1.89542
MSH2	0.913587	5.25083	3.16849	0.00308691	0.0730896	-1.89688
CASKIN2	-0.575823	5.22804	-3.16847	0.00308701	0.0730896	-1.89691
LOC100506797	-0.53428	4.10751	-3.16799	0.00309102	0.0731103	-1.89808
PTTG1	1.09684	6.01701	3.16605	0.0031072	0.0734007	-1.90282
LOC100506691	-0.39243	4.85866	-3.16567	0.00311036	0.0734007	-1.90375
DNMT3B	-0.537729	4.58911	-3.16539	0.00311273	0.0734007	-1.90444
CCL26	-0.346219	3.10203	-3.1637	0.00312695	0.0736615	-1.90857
FERMT3	0.589557	5.30246	3.163	0.00313277	0.0737244	-1.91026
EBF1	0.835683	6.58005	3.16108	0.00314903	0.0740324	-1.91496
ETV1	-0.65915	5.67141	-3.16002	0.00315804	0.0741695	-1.91755
LINC01279	1.15085	5.09495	3.15738	0.00318051	0.074622	-1.92398
RAD51-AS1	-0.585514	5.77604	-3.15583	0.00319378	0.0748582	-1.92776
KIAA1755	0.48127	5.22703	3.15545	0.00319703	0.0748593	-1.92868
NCK1	1.16081	7.21108	3.15286	0.00321937	0.0753069	-1.935
LOC101928087	-0.448598	3.65724	-3.15249	0.00322261	0.0753072	-1.93591
MEOX1	0.715386	4.68304	3.15073	0.00323786	0.075517	-1.94019
TNNC2	-0.488374	3.41232	-3.15071	0.00323806	0.075517	-1.94025
HIST2H2BE	0.819653	5.27046	3.15022	0.0032423	0.0755302	-1.94144
AGAP9	-0.502862	4.13135	-3.1499	0.0032451	0.0755302	-1.94222
SEMA4G	-0.438975	4.55248	-3.14816	0.00326029	0.0757677	-1.94646
HLA-DPB2	0.981272	4.23913	3.14799	0.00326179	0.0757677	-1.94687
COL9A2	-0.740119	4.91787	-3.14706	0.00326991	0.0758809	-1.94913
PARP11	0.68025	4.99211	3.14502	0.00328788	0.0761904	-1.9541
ZNF184	0.871687	5.46316	3.1448	0.00328978	0.0761904	-1.95462
CHRND	-0.51447	4.21574	-3.14289	0.00330672	0.0765069	-1.95928
TRIM23	0.806627	4.18355	3.14208	0.00331393	0.0765364	-1.96125
GBP4	1.01802	4.72731	3.14201	0.00331456	0.0765364	-1.96142
SLC52A3	-0.484087	4.96224	-3.14148	0.00331921	0.0765681	-1.9627
MKS1	-0.760158	5.50859	-3.13991	0.00333326	0.0767632	-1.96653
LSR	-0.600415	4.41432	-3.1398	0.00333424	0.0767632	-1.96679
XIST	2.53079	8.589	3.13842	0.00334658	0.0769713	-1.97014
KLRC1	0.748476	3.77714	3.13414	0.00338524	0.0777638	-1.98055
IL18RAP	0.644255	4.70321	3.13357	0.00339034	0.0777638	-1.98192
HSF1	-0.593789	4.93425	-3.1335	0.00339103	0.0777638	-1.9821
ABHD4	-0.730568	6.47522	-3.13191	0.00340552	0.0780195	-1.98597
OR7E104P	-0.56298	6.07113	-3.13123	0.00341174	0.0780853	-1.98762
SPATA33	-0.402226	3.48889	-3.13034	0.00341983	0.0781939	-1.98977
USP9Y	-1.63568	5.38561	-3.12795	0.00344176	0.0785803	-1.99556
SLC5A8	-0.450086	4.10233	-3.12762	0.00344488	0.0785803	-1.99638
TJP2	-0.770307	6.49843	-3.12708	0.00344985	0.0785803	-1.99769
JAKMIP1	0.619274	4.0207	3.12704	0.00345021	0.0785803	-1.99778
IL22RA1	-0.564861	4.25615	-3.12668	0.00345356	0.0785803	-1.99866
C9orf64	0.662705	6.01348	3.12531	0.00346619	0.0787909	-2.00197
LOC100996412	-0.94876	5.49257	-3.12298	0.00348793	0.0792079	-2.00764
LOC101930052	-1.02116	4.70672	-3.1218	0.00349892	0.0793613	-2.01049
ATP2B4	0.751887	5.96718	3.12153	0.00350148	0.0793613	-2.01115
DHFR	0.845455	6.13901	3.1211	0.00350551	0.0793756	-2.01219
UBE3A	0.632498	7.24835	3.12033	0.00351265	0.0794601	-2.01403
LINC01137	-0.534942	4.40204	-3.11972	0.00351844	0.079514	-2.01553
SH3BP5L	-0.479342	4.78012	-3.11806	0.00353408	0.079764	-2.01955
MUC5AC	-0.686724	4.50339	-3.11782	0.00353634	0.079764	-2.02012
VARS2	-0.702488	6.52161	-3.11745	0.00353984	0.079766	-2.02102
SYNE4	-0.819385	5.94782	-3.11693	0.00354475	0.0797996	-2.02228
LINC00086	-0.574493	5.15596	-3.11617	0.00355195	0.0798847	-2.02411
SH3D21	-0.446923	3.75724	-3.11435	0.00356933	0.0801983	-2.02853
KIR3DX1	-0.416163	4.48745	-3.11222	0.00358971	0.0805786	-2.03369
ADAMTS10	-0.589433	4.54979	-3.11069	0.0036044	0.0808307	-2.03739
SLC27A1	-0.90405	5.7046	-3.10996	0.00361138	0.0809095	-2.03914
PLAUR	-0.715394	4.63073	-3.10791	0.00363126	0.081277	-2.04411
BTN3A1	0.973072	6.90218	3.10721	0.00363798	0.0813358	-2.04579
FAM216A	0.510652	5.27441	3.10692	0.00364086	0.0813358	-2.04651
CLUH	-1.08685	6.07358	-3.10584	0.00365138	0.0814928	-2.04912
EXOC2	0.745966	4.167	3.10495	0.00366006	0.0816086	-2.05127
LOC101928625	0.594765	5.56691	3.10298	0.00367929	0.0819591	-2.05601
CDK5R1	1.14104	4.59405	3.10221	0.00368682	0.0820467	-2.05786
TTC33	0.826195	5.45137	3.10187	0.00369026	0.0820467	-2.05871
CTSO	0.96785	5.75053	3.10115	0.00369731	0.0821254	-2.06044
C19orf25	-0.623435	4.41336	-3.09923	0.00371626	0.0824677	-2.06506
PFKFB2	-0.519	6.21434	-3.0978	0.0037305	0.0827051	-2.06852
EPHA8	-0.590059	4.55559	-3.09478	0.00376058	0.083293	-2.07579
HSD11B2	-1.53782	7.18038	-3.09309	0.0037776	0.0835907	-2.07988
LOC102724165	-0.52748	4.2825	-3.09209	0.00378766	0.0836725	-2.08229
MAP4K4	0.733879	5.24499	3.09201	0.00378847	0.0836725	-2.08248
ATG5	0.790459	5.38682	3.0904	0.00380475	0.0838276	-2.08636
PTGER4P2-CDK2AP2P2	-0.524434	4.15086	-3.09006	0.00380824	0.0838276	-2.08719
ELP5	-0.785318	4.65598	-3.09	0.00380879	0.0838276	-2.08732
COL4A6	-0.545698	5.51202	-3.0899	0.00380986	0.0838276	-2.08757
SEL1L3	1.10624	7.783	3.08934	0.00381551	0.0838729	-2.08891
RAB15	-1.22215	6.58065	-3.08536	0.00385612	0.0846319	-2.0985
GLS	0.852389	7.52207	3.08481	0.00386176	0.0846319	-2.09982
ZBTB46	0.605001	5.33876	3.08469	0.00386304	0.0846319	-2.10012
LOC100129029	-0.669496	4.96731	-3.08367	0.00387347	0.0846319	-2.10256
TG	-0.57488	4.25118	-3.08364	0.00387388	0.0846319	-2.10265
CALML3	-0.92463	4.85828	-3.08353	0.00387497	0.0846319	-2.10291
LOC100996782	-0.485518	4.50499	-3.08349	0.00387541	0.0846319	-2.10301
LCORL	0.66976	5.93966	3.08256	0.00388497	0.0847613	-2.10524
FAIM3	0.618876	4.57816	3.0815	0.00389589	0.0848792	-2.10778
KMO	0.925627	4.44578	3.0813	0.00389799	0.0848792	-2.10826
MZF1	-0.721476	6.53376	-3.08099	0.00390128	0.0848792	-2.10903
RNF39	-0.552041	5.10508	-3.08042	0.00390712	0.0849271	-2.11038
STEAP1	0.505033	4.35256	3.07953	0.00391642	0.084936	-2.11253
TOM1	-0.821949	4.29221	-3.07939	0.00391785	0.084936	-2.11286
MFAP5	1.07763	4.13711	3.07871	0.00392493	0.084936	-2.1145
NAPEPLD	0.800299	5.68061	3.07854	0.00392672	0.084936	-2.11491
SEZ6L2	-0.488653	4.7993	-3.07845	0.00392765	0.084936	-2.11512
CCDC7	-0.606627	4.67338	-3.07829	0.00392936	0.084936	-2.11551
VIM	0.757967	4.6849	3.07783	0.00393417	0.0849613	-2.11662
ZC3H12C	0.679056	6.06061	3.07718	0.00394095	0.085029	-2.11818
KRT6A	0.834261	4.13772	3.0756	0.00395751	0.0853075	-2.12197
BIRC3	0.95321	6.36527	3.07504	0.00396343	0.0853084	-2.12332
MAP3K8	0.943303	5.66297	3.0749	0.00396486	0.0853084	-2.12365
GTF2E2	0.779205	6.78285	3.07379	0.00397662	0.0854827	-2.12633
TMEM255A	0.929207	3.89831	3.07259	0.00398928	0.0856759	-2.1292
IFI16	1.49249	7.28428	3.07199	0.00399561	0.0857165	-2.13064
SLC25A24	0.738932	6.7787	3.07172	0.00399851	0.0857165	-2.13129
MPST	-1.07462	5.11518	-3.071	0.00400614	0.0858013	-2.13302
LINC01023	-0.633426	4.59342	-3.0706	0.00401047	0.0858152	-2.13399
HEY1	0.676635	6.35231	3.06986	0.00401835	0.0858754	-2.13577
CEBPA-AS1	-0.693794	4.94101	-3.06964	0.00402064	0.0858754	-2.13628
LOC100505564	0.528723	3.46466	3.06832	0.00403477	0.0860985	-2.13945
C21orf67	-0.39507	5.17367	-3.0664	0.00405536	0.0864588	-2.14406
ZNF827	-0.680322	5.99243	-3.06542	0.00406595	0.0866056	-2.14641
APOL3	0.943453	5.16879	3.06445	0.00407639	0.0867487	-2.14873
C18orf25	0.706393	6.29782	3.06383	0.0040831	0.0868123	-2.15022
ZEB1-AS1	0.796659	5.02273	3.06316	0.00409041	0.0868887	-2.15184
LTBP3	-0.576309	5.68792	-3.0606	0.00411825	0.0874005	-2.15797
FAM84A	-1.08025	6.21552	-3.05999	0.00412496	0.0874633	-2.15944
IL2RG	0.971632	5.1294	3.0578	0.004149	0.0878933	-2.16469
UPK3A	-0.440075	3.5213	-3.0551	0.0041787	0.0884422	-2.17114
RP11-10N23.4	-0.416957	5.16807	-3.05271	0.00420527	0.0888343	-2.17686
PXMP4	-0.540329	5.6206	-3.05264	0.0042061	0.0888343	-2.17704
DPYSL2	0.920181	7.65205	3.05231	0.00420971	0.0888343	-2.17782
TIMP4	-0.595874	4.61509	-3.05184	0.004215	0.0888343	-2.17895
TPK1	0.729696	6.16991	3.05173	0.00421625	0.0888343	-2.17922
C11orf72	-0.465894	4.95326	-3.05058	0.00422908	0.0890241	-2.18196
PANX1	0.732387	4.59253	3.04999	0.00423565	0.0890822	-2.18336
LOC100130502	-0.49248	4.76953	-3.04945	0.00424172	0.0891021	-2.18466
CSRNP1	-0.684833	5.86662	-3.04923	0.00424423	0.0891021	-2.18519
HHEX	1.18434	4.90266	3.04795	0.00425859	0.0893233	-2.18825
KIF11	1.21519	4.44092	3.0473	0.00426593	0.0893418	-2.1898
FAM49B	1.06885	7.27453	3.04709	0.00426825	0.0893418	-2.19029
ACRC	0.708793	4.86808	3.04685	0.00427096	0.0893418	-2.19086
NOL3	-1.02625	4.88865	-3.04576	0.00428339	0.0895217	-2.19349
ENOSF1	-0.801422	4.71333	-3.04523	0.00428937	0.0895666	-2.19475
C2orf57	-0.536767	3.94486	-3.0447	0.0042954	0.0896123	-2.19602
INHBB	-0.619303	5.37143	-3.04386	0.00430497	0.0896822	-2.19803
WWC1	-0.941673	5.50566	-3.04373	0.00430644	0.0896822	-2.19834
PLIN5	-0.993766	8.4395	-3.0417	0.00432959	0.0900841	-2.20318
IGF2BP3	1.1157	4.38816	3.03927	0.00435749	0.0905839	-2.20898
C19orf33	-1.28884	4.96638	-3.03846	0.00436687	0.0906201	-2.21092
ENPEP	0.765569	4.04857	3.03844	0.004367	0.0906201	-2.21095
ACSL5	1.1114	5.17191	3.03707	0.00438289	0.090869	-2.21423
DHCR7	-0.670893	4.40913	-3.03579	0.00439775	0.0910963	-2.21728
SLC1A1	0.790379	5.57259	3.03515	0.00440516	0.0911688	-2.2188
ZRANB2-AS1	-0.42096	3.45229	-3.03431	0.00441492	0.0912899	-2.2208
FXYD2	-1.99771	7.26533	-3.03397	0.00441893	0.0912919	-2.22162
L3MBTL3	0.779278	5.69144	3.03263	0.00443461	0.0915349	-2.22482
SLC24A3	-0.397593	5.79174	-3.03179	0.00444449	0.0916513	-2.22683
RP11-38P22.2	0.730714	4.0497	3.03148	0.0044481	0.0916513	-2.22756
CD226	0.403954	3.38857	3.03028	0.00446221	0.0918609	-2.23042
CYP46A1	-0.566403	4.41026	-3.02916	0.00447543	0.0920519	-2.23309
KCNH4	-0.401927	3.58585	-3.02844	0.00448395	0.0921459	-2.23481
RNFT1	1.02062	5.71454	3.0271	0.00449981	0.0923906	-2.238
CHRM1	-0.481553	3.71615	-3.02605	0.00451231	0.0925117	-2.2405
SCNN1A	-1.26005	7.20597	-3.02594	0.00451363	0.0925117	-2.24076
HNMT	0.69538	7.10577	3.02514	0.0045231	0.0926244	-2.24265
DHRSX	-0.514821	4.34861	-3.0237	0.00454036	0.0928963	-2.24609
IGKV1OR2-108	1.38636	6.3657	3.02242	0.00455563	0.0931271	-2.24912
TBCD	-0.83528	5.25225	-3.02078	0.00457545	0.0934506	-2.25304
QTRT1	-0.836492	5.02163	-3.01948	0.00459111	0.0936883	-2.25612
HIST1H2AC	0.711487	6.30005	3.0191	0.00459566	0.0936993	-2.25701
SMG8	0.639345	5.80262	3.01858	0.00460203	0.0937472	-2.25826
ID3	0.682899	4.48447	3.01818	0.00460687	0.0937511	-2.25921
THAP5	0.834643	6.48486	3.01783	0.00461111	0.0937511	-2.26004
IFNA17	-0.400009	4.17458	-3.01757	0.00461427	0.0937511	-2.26066
CYB561D2	-0.393204	4.49411	-3.01629	0.0046298	0.0939849	-2.26369
CAPN7	0.571651	5.57485	3.01564	0.00463783	0.0940172	-2.26526
LOC100507073	-1.24831	6.2213	-3.01532	0.00464167	0.0940172	-2.266
CHM	0.736609	6.39649	3.01517	0.00464347	0.0940172	-2.26635
RRN3	0.727073	4.87197	3.01419	0.00465549	0.0941392	-2.26869
FAM109B	-0.612279	6.16674	-3.01402	0.00465756	0.0941392	-2.26909
CSGALNACT2	0.81891	7.16293	3.01276	0.00467309	0.0943714	-2.27209
TMEM133	0.61335	4.80056	3.01185	0.0046843	0.094516	-2.27425
ACCS	-0.721993	6.08583	-3.01069	0.00469863	0.0947232	-2.277
SMOC1	-0.73887	4.95117	-3.01036	0.00470274	0.0947244	-2.27779
MTMR14	-0.404782	4.23646	-3.01	0.00470719	0.0947323	-2.27865
LPAR1	0.929639	5.85619	3.00908	0.00471853	0.0947929	-2.28082
FLJ32255	0.945954	4.22489	3.0088	0.00472199	0.0947929	-2.28148
IL12RB1	0.610965	3.90937	3.00877	0.00472239	0.0947929	-2.28155
SKAP2	1.08903	6.64515	3.00676	0.00474738	0.0952128	-2.28631
MT3	-0.658616	5.04759	-3.00498	0.00476967	0.0955777	-2.29054
DLGAP5	1.08599	4.14397	3.00389	0.00478342	0.0957709	-2.29313
MMP12	1.08022	5.11964	3.00338	0.00478981	0.0958167	-2.29434
KLF15	-0.389161	4.08396	-3.00294	0.00479534	0.0958375	-2.29538
ZCCHC18	0.69334	4.87653	3.00265	0.00479906	0.0958375	-2.29608
GNA13	1.4369	8.77762	3.00218	0.00480493	0.0958727	-2.29718
POGLUT1	0.797954	6.10262	3.00178	0.00481	0.0958919	-2.29813
DSE	0.989917	5.72015	3.00032	0.00482844	0.0961774	-2.30158
PCNA	1.27261	7.81392	2.99906	0.00484455	0.0964161	-2.30458
PGM2	0.815753	6.89736	2.99855	0.00485094	0.0964609	-2.30577
GYLTL1B	-0.572553	5.04917	-2.9968	0.00487341	0.0967542	-2.30994
PKP3	-0.73512	5.30334	-2.99675	0.00487397	0.0967542	-2.31004
HSD17B11	1.15417	6.20252	2.9961	0.00488228	0.0968368	-2.31158
FYTTD1	0.86175	8.3918	2.99425	0.00490605	0.0972254	-2.31595
AHNAK2	-0.898771	5.17083	-2.99382	0.00491157	0.0972254	-2.31697
HELLS	1.0952	5.46621	2.99334	0.00491782	0.0972254	-2.31811
RBM48	0.570978	5.38656	2.99328	0.00491854	0.0972254	-2.31824
PKIA	0.783829	5.1046	2.99254	0.00492809	0.0972657	-2.31999
MYL12A	0.948137	9.08378	2.99246	0.00492919	0.0972657	-2.32019
UNC5A	-0.601648	4.11299	-2.99211	0.00493377	0.0972657	-2.32103
TECPR1	-1.2405	7.7683	-2.99184	0.00493724	0.0972657	-2.32166
CPLX2	-0.386127	3.27674	-2.99036	0.00495647	0.0975623	-2.32517
FBXL22	-0.301323	2.80372	-2.98948	0.00496783	0.0977034	-2.32723
BRWD1-IT2	-0.420384	4.02099	-2.98876	0.00497731	0.0978076	-2.32895
TFCP2L1	-1.03296	7.64094	-2.98803	0.00498676	0.0978655	-2.33066
DENND2D	0.599645	5.74013	2.98789	0.00498865	0.0978655	-2.331
MED14OS	-0.455522	3.43769	-2.98676	0.00500345	0.097971	-2.33367
HDAC6	-0.487996	4.52028	-2.98651	0.00500675	0.097971	-2.33426
PP12719	-0.581222	3.88012	-2.98625	0.00501007	0.097971	-2.33486
CDC34	-0.833498	5.55744	-2.9862	0.00501081	0.097971	-2.33499
FAM129B	-0.534427	5.15475	-2.98524	0.00502342	0.0980708	-2.33726
BAMBI	0.802732	5.81255	2.98517	0.00502432	0.0980708	-2.33742
DCAF15	-0.495728	3.77277	-2.98072	0.00508326	0.0991384	-2.34792
ANO4	-0.869204	5.16606	-2.97971	0.0050967	0.0993177	-2.3503
CAMK2N2	-0.46106	4.04212	-2.97803	0.00511915	0.0996718	-2.35426
MYO1G	0.93144	4.88085	2.97629	0.00514263	0.100046	-2.35838
CEP170B	-0.754944	6.10013	-2.97554	0.00515271	0.100158	-2.36014
MST4	0.892364	6.19104	2.97516	0.00515781	0.100174	-2.36104
ALDH1A3	-1.30383	8.66225	-2.97422	0.00517058	0.100338	-2.36326
NELL2	1.36664	5.38065	2.97277	0.00519021	0.100636	-2.36667
EBF4	-0.447773	4.45425	-2.97129	0.00521026	0.100868	-2.37015
FSCN2	-0.47053	3.73566	-2.97125	0.00521085	0.100868	-2.37025
ANTXR2	0.774472	5.40772	2.9703	0.00522387	0.101037	-2.3725
LOC101930405	0.666928	3.94638	2.96614	0.00528091	0.102055	-2.38227
ZDHHC22	-0.421623	4.61283	-2.96553	0.00528939	0.102112	-2.38372
RGS18	0.835232	4.3601	2.9653	0.00529261	0.102112	-2.38426
S1PR3	1.14886	5.50239	2.96348	0.00531776	0.102458	-2.38853
LQFBS-1	-0.539949	3.55975	-2.96293	0.00532545	0.102458	-2.38983
FLVCR1	0.644507	6.19608	2.96249	0.00533159	0.102458	-2.39087
SGK223	0.826006	5.75757	2.96238	0.00533308	0.102458	-2.39112
EDAR	-0.499332	4.41468	-2.96215	0.00533623	0.102458	-2.39165
RNF40	-0.471331	4.74336	-2.96127	0.00534858	0.102458	-2.39373
PLK4	0.720694	3.51353	2.96117	0.00534995	0.102458	-2.39396
EMD	-0.54866	5.46299	-2.96055	0.0053586	0.102458	-2.39542
BC043266	-0.356175	3.3982	-2.96044	0.00536012	0.102458	-2.39567
WIPF3	-0.449822	4.39993	-2.96034	0.00536153	0.102458	-2.39591
BUB3	0.928831	6.64307	2.96014	0.00536438	0.102458	-2.39639
BMP2K	0.911951	6.15124	2.95996	0.00536689	0.102458	-2.39681
CGN	-0.694856	5.97057	-2.95991	0.00536757	0.102458	-2.39692
LDB3	-0.447883	4.37113	-2.95882	0.00538285	0.102665	-2.39948
PNRC1	0.718261	8.41904	2.95806	0.00539356	0.102689	-2.40127
MR1	0.811477	5.54115	2.95796	0.00539494	0.102689	-2.4015
SRRM2	-1.61177	6.79031	-2.9578	0.00539729	0.102689	-2.40189
CLEC4A	1.04467	5.31723	2.95669	0.00541287	0.102902	-2.40449
PARP15	0.868311	3.98351	2.95624	0.00541919	0.102927	-2.40553
ZNF107	1.1081	5.73262	2.95597	0.00542302	0.102927	-2.40617
PADI1	-0.34303	3.93789	-2.9554	0.00543111	0.102972	-2.40751
ADSS	0.497151	7.46568	2.95518	0.00543422	0.102972	-2.40803
STIM2	0.55755	4.94825	2.95388	0.0054527	0.103217	-2.41108
GRAP	0.484378	4.67112	2.95365	0.00545599	0.103217	-2.41162
BTD	-0.608652	4.60365	-2.95263	0.00547057	0.103409	-2.41402
HLA-DRB6	0.888566	6.10667	2.95223	0.00547618	0.103416	-2.41495
SERTAD1	-0.74369	5.59708	-2.95179	0.00548257	0.103416	-2.416
SMARCD3	-0.66254	4.6004	-2.95167	0.00548423	0.103416	-2.41627
SHCBP1	1.06303	4.10138	2.95079	0.00549683	0.10357	-2.41833
TCEA3	-0.407745	5.30716	-2.95043	0.00550196	0.103576	-2.41917
PPP2R5D	-0.713084	5.69758	-2.95015	0.00550603	0.103576	-2.41984
PRR24	-0.876362	4.8042	-2.9486	0.00552832	0.103883	-2.42347
C1orf116	-0.929511	5.49962	-2.9484	0.00553122	0.103883	-2.42394
WDTC1	-0.500937	6.36758	-2.9479	0.00553834	0.103933	-2.4251
PPP2R2D	-1.06015	5.87512	-2.94709	0.00555013	0.103999	-2.42701
OAS1	1.22674	6.37111	2.94704	0.00555077	0.103999	-2.42712
ADAMTS17	-0.381229	5.28164	-2.94481	0.00558322	0.104523	-2.43236
DUSP10	0.845818	5.86171	2.94432	0.00559035	0.104573	-2.43351
CLNK	0.934468	4.07824	2.94395	0.00559566	0.104588	-2.43436
IQCF5-AS1	-0.421457	3.62868	-2.94218	0.00562153	0.104707	-2.43851
BRI3BP	0.600956	5.94003	2.94181	0.00562699	0.104707	-2.43938
GLIPR1	0.768159	5.21618	2.9418	0.00562708	0.104707	-2.43939
HVCN1	1.10116	5.59612	2.94175	0.00562782	0.104707	-2.43951
TXNDC9	0.819833	7.81218	2.94168	0.00562887	0.104707	-2.43968
mir-223	0.660903	4.36303	2.94159	0.00563012	0.104707	-2.43988
RP11-272D12.1	-0.560828	3.69593	-2.94137	0.0056334	0.104707	-2.4404
DNM3OS	0.842316	4.34258	2.9404	0.0056476	0.104765	-2.44267
SHC2	-0.801487	5.50311	-2.94028	0.00564949	0.104765	-2.44297
SMPD1	-0.876549	6.37816	-2.94024	0.00564997	0.104765	-2.44305
NINJ2	0.49419	4.13708	2.93947	0.00566141	0.104782	-2.44486
LOC100128751	0.564778	4.36352	2.93917	0.0056658	0.104782	-2.44556
RABAC1	-1.07644	5.66796	-2.93911	0.00566664	0.104782	-2.44569
ZNF654	0.657876	5.27754	2.93896	0.00566888	0.104782	-2.44605
PLSCR1	1.08931	8.11763	2.9385	0.00567569	0.10482	-2.44713
KYNU	0.691409	4.08029	2.93821	0.00567992	0.10482	-2.4478
NR4A3	-0.845075	4.82767	-2.93759	0.00568904	0.104906	-2.44924
USP6NL	0.669392	5.25811	2.93641	0.00570666	0.105124	-2.45202
HAUS6	0.820909	5.8257	2.93619	0.00570986	0.105124	-2.45252
CCDC132	0.580381	7.31322	2.93569	0.00571724	0.105177	-2.45369
PPP1R32	-0.524512	3.90457	-2.93382	0.00574518	0.105607	-2.45807
NUTM2F	-0.673799	5.17412	-2.93222	0.00576908	0.105963	-2.4618
FAM160B2	-0.749715	5.7832	-2.93161	0.00577834	0.10605	-2.46324
STAT4	1.00574	5.01587	2.92638	0.00585738	0.107204	-2.47545
UBE2D1	0.861141	6.74633	2.92635	0.00585772	0.107204	-2.4755
RAB27A	0.937146	6.09499	2.92623	0.00585968	0.107204	-2.4758
TM6SF1	1.03077	5.15203	2.92615	0.0058608	0.107204	-2.47597
POFUT2	-0.956134	5.76101	-2.9255	0.00587078	0.107204	-2.4775
MITD1	1.03685	6.61362	2.92547	0.00587115	0.107204	-2.47756
STK4	0.895525	7.21536	2.92533	0.00587336	0.107204	-2.4779
LOC389199	-0.44738	3.56102	-2.92459	0.00588456	0.107324	-2.47961
ELF3	-0.95304	6.23156	-2.92257	0.00591555	0.107805	-2.48433
RNF151	-0.559589	3.7338	-2.92224	0.00592061	0.107813	-2.4851
HLA-DQB1	0.87751	7.07172	2.92185	0.00592662	0.107839	-2.48601
KBTBD6	0.788095	5.94449	2.92084	0.00594213	0.108037	-2.48836
LURAP1	-0.539074	5.05964	-2.92005	0.00595441	0.108176	-2.49021
MIR631	-1.01176	5.81507	-2.91904	0.00597003	0.108375	-2.49256
RNASEH2B	0.660822	5.63031	2.91845	0.00597907	0.108404	-2.49392
DZIP1	0.647379	4.86993	2.91821	0.0059828	0.108404	-2.49448
CAMTA2	-0.405029	5.25168	-2.9179	0.00598765	0.108404	-2.49521
SNAPC3	0.582116	5.60476	2.91774	0.00599022	0.108404	-2.4956
CASP1	0.976327	6.44188	2.91677	0.00600523	0.108495	-2.49784
ID2	0.553792	6.40037	2.91637	0.00601141	0.108495	-2.49877
ASPRV1	-0.458939	4.91452	-2.9163	0.00601253	0.108495	-2.49893
HLA-DQB2	0.856872	5.1422	2.91597	0.00601767	0.108495	-2.4997
HDAC11	-0.88993	5.37038	-2.91543	0.00602613	0.108495	-2.50096
CTD-2541M15.1	-0.407354	3.60223	-2.91539	0.00602682	0.108495	-2.50107
HOXB3	0.834004	4.69976	2.91533	0.00602777	0.108495	-2.50121
OSTM1	0.859728	5.87798	2.91449	0.00604078	0.108646	-2.50314
HTR3C	-0.444079	4.06547	-2.91243	0.00607313	0.109143	-2.50794
MDFIC	-0.501076	5.95651	-2.9119	0.00608161	0.109212	-2.50919
ITGAM	0.903812	5.46772	2.91044	0.00610451	0.109539	-2.51257
SPATA24	-0.538402	6.57233	-2.90851	0.00613523	0.110005	-2.51708
MTG2	-0.845609	4.46996	-2.90605	0.00617433	0.110621	-2.52278
C19orf82	-0.528535	5.07098	-2.90501	0.00619107	0.110768	-2.52521
FAM63A	-0.582723	6.85269	-2.90468	0.00619625	0.110768	-2.52596
KCNE3	0.58632	5.39281	2.90449	0.00619928	0.110768	-2.5264
ECT2	0.775847	5.39814	2.90436	0.00620147	0.110768	-2.52672
KGFLP2	0.690359	4.54811	2.90344	0.00621623	0.11087	-2.52885
KRT79	-0.335099	3.63392	-2.90341	0.00621667	0.11087	-2.52891
NDUFAF7	0.511925	4.16641	2.90311	0.00622151	0.110871	-2.52961
LOC101928104	-0.913294	5.98312	-2.90226	0.00623523	0.11095	-2.53159
AGPAT5	0.796437	4.09024	2.90209	0.00623798	0.11095	-2.53198
NAT8L	-0.48491	4.53075	-2.90176	0.00624329	0.11095	-2.53275
CYP2A7P1	-0.540483	4.84011	-2.90166	0.00624495	0.11095	-2.53299
TET2	0.739548	5.97165	2.90051	0.00626344	0.11113	-2.53564
MST1	-0.929034	6.11874	-2.90036	0.00626601	0.11113	-2.53601
OR52A1	-0.500541	4.91816	-2.90015	0.00626937	0.11113	-2.53649
MESP1	-0.484038	5.08642	-2.89833	0.00629894	0.111454	-2.54071
PLCXD2	0.759273	5.88093	2.89816	0.00630166	0.111454	-2.5411
OXER1	-0.543648	5.54651	-2.89814	0.00630199	0.111454	-2.54115
KLK10	-0.504618	4.63512	-2.89746	0.00631309	0.111549	-2.54273
DMWD	-0.42036	5.7243	-2.89655	0.00632801	0.111549	-2.54484
ZNF430	1.09789	4.62575	2.89644	0.00632971	0.111549	-2.54508
RALGDS	-1.13754	6.37954	-2.89644	0.00632982	0.111549	-2.5451
TAF1A	0.736384	4.38102	2.89635	0.0063312	0.111549	-2.54529
FLJ40288	-0.373242	4.66987	-2.8958	0.00634023	0.111623	-2.54657
SFMBT2	0.975814	5.58741	2.89339	0.00637981	0.112167	-2.55216
STMN1	0.811918	6.07982	2.89334	0.00638074	0.112167	-2.55229
ME3	-0.973166	6.19457	-2.89291	0.00638784	0.112208	-2.55329
MOSPD2	0.490179	5.60429	2.89107	0.00641819	0.112656	-2.55754
PLA2G4A	0.574889	4.17005	2.8903	0.00643091	0.112733	-2.55931
CCDC64B	-0.916895	5.22384	-2.89022	0.00643225	0.112733	-2.5595
DNAJC12	-0.689483	6.17975	-2.88975	0.00644011	0.112782	-2.5606
MIR100HG	0.534645	5.00443	2.88929	0.00644776	0.112782	-2.56166
CCT8L2	-0.401726	3.24295	-2.88919	0.00644951	0.112782	-2.5619
PHC2	-0.849184	6.32654	-2.88879	0.00645604	0.112812	-2.56281
VTI1A	0.486647	4.99543	2.88836	0.0064632	0.112852	-2.56381
SLC1A7	-0.535165	3.32925	-2.88707	0.00648486	0.113146	-2.56681
IGHV1-69	0.670666	3.20508	2.88615	0.0065002	0.113329	-2.56893
RP11-568N6.1	0.769988	3.82349	2.88566	0.00650849	0.113389	-2.57007
CCR4	-0.490747	3.92311	-2.88454	0.00652736	0.113633	-2.57267
C1orf177	-0.292409	3.09039	-2.88263	0.00655961	0.114109	-2.57708
JMJD7	-0.791685	5.43235	-2.88178	0.00657388	0.114169	-2.57903
NCF1	0.829002	4.78249	2.88172	0.00657486	0.114169	-2.57917
NPAS2	-0.580301	5.45219	-2.8814	0.00658031	0.114169	-2.57991
EGR4	-0.524943	4.73627	-2.881	0.00658722	0.114169	-2.58085
MAT2B	0.987498	9.29896	2.88098	0.0065875	0.114169	-2.58089
LOC101927507	-0.823038	4.51721	-2.88016	0.00660145	0.114326	-2.58279
SPACA6P	-0.328692	3.36216	-2.87885	0.00662368	0.114626	-2.5858
SSTR5	-0.329328	3.08886	-2.87761	0.00664501	0.114909	-2.58868
SH3D19	-0.556103	3.52647	-2.87685	0.0066579	0.115047	-2.59042
UBASH3A	0.784935	4.32792	2.87551	0.00668105	0.115362	-2.59353
KLK1	-1.60908	8.51333	-2.87508	0.00668842	0.115404	-2.59452
AF289551	-0.677671	4.10933	-2.87405	0.0067061	0.115623	-2.59688
HFE	-0.423446	4.52066	-2.87272	0.00672913	0.115935	-2.59996
CX3CR1	0.762257	6.30541	2.86981	0.00677973	0.116717	-2.60667
SLC22A12	-0.69574	3.92828	-2.86954	0.00678456	0.116717	-2.60731
PGAP3	-0.894777	6.50082	-2.86881	0.00679729	0.116754	-2.60899
EFNA1	-1.36678	7.94482	-2.86866	0.00679987	0.116754	-2.60933
LAPTM5	1.15757	5.64977	2.86856	0.00680167	0.116754	-2.60957
MOB1A	0.922335	4.73993	2.86821	0.00680769	0.116771	-2.61036
PLD1	-0.410368	5.42368	-2.86776	0.00681555	0.11682	-2.61139
ZNF280C	0.715045	4.25519	2.86719	0.00682568	0.116908	-2.61272
APOBEC3B	0.719181	4.83794	2.86568	0.0068521	0.117274	-2.61618
LA16c-380H5.5	-0.487634	4.43961	-2.86524	0.00685987	0.117321	-2.6172
RP11-247L20.4	0.649493	4.13583	2.86436	0.00687545	0.117481	-2.61923
CCDC117	0.705215	7.82678	2.86414	0.00687929	0.117481	-2.61973
TIMM44	-0.633083	4.81072	-2.86382	0.00688509	0.117494	-2.62049
AKT3	0.647415	6.0109	2.86345	0.00689165	0.117516	-2.62134
SIRPG	-0.341415	4.38899	-2.86318	0.00689643	0.117516	-2.62196
IL7	0.749599	3.52521	2.86289	0.00690147	0.117516	-2.62262
CTIF	-0.683871	4.93337	-2.86226	0.0069126	0.11762	-2.62406
LMAN1L	-0.51853	4.93153	-2.86156	0.00692517	0.117748	-2.62569
LOC101928054	0.678165	5.2882	2.8599	0.00695472	0.11795	-2.6295
MSL2	0.641414	5.7216	2.85975	0.00695743	0.11795	-2.62985
C11orf68	-0.61079	5.96458	-2.85959	0.00696031	0.11795	-2.63022
FGFRL1	-0.394707	4.74714	-2.85954	0.00696114	0.11795	-2.63033
LDLRAD4	0.831488	6.52981	2.85927	0.00696599	0.11795	-2.63095
ANKRD53	-0.593556	5.03797	-2.85919	0.00696735	0.11795	-2.63113
MAST2	-0.458137	3.80505	-2.85838	0.00698192	0.118059	-2.633
ARSA	-0.563993	4.21535	-2.85827	0.0069839	0.118059	-2.63325
IFNG	0.61443	4.11393	2.85763	0.00699541	0.118168	-2.63473
RP11-108P20.1	0.35058	4.41448	2.85633	0.00701874	0.118431	-2.63771
C17orf51	-0.376032	4.36614	-2.8562	0.00702116	0.118431	-2.63802
SPAG1	0.637812	4.17931	2.85519	0.00703944	0.118562	-2.64035
RCE1	-0.457262	4.62834	-2.85503	0.00704235	0.118562	-2.64071
SH2D3C	0.45204	4.99083	2.85493	0.00704412	0.118562	-2.64094
SLC13A2	-0.857799	6.06013	-2.85436	0.00705431	0.118586	-2.64223
SLC2A9	-0.562644	5.73016	-2.85429	0.00705574	0.118586	-2.64242
NKX2-5	-0.381393	4.37138	-2.8539	0.00706281	0.11862	-2.64331
C1orf64	-0.46999	4.08457	-2.85309	0.00707739	0.118779	-2.64516
VTCN1	-0.478112	4.71454	-2.85248	0.00708848	0.11888	-2.64656
PVRL3	0.564481	5.10851	2.85217	0.00709418	0.11889	-2.64728
CD22	0.706146	6.82274	2.849	0.00715204	0.119774	-2.65455
BBS12	0.636237	4.71116	2.84852	0.00716084	0.119835	-2.65565
BZW1	0.663953	6.55128	2.8482	0.00716681	0.119849	-2.6564
TBC1D17	-0.431354	4.33033	-2.84771	0.00717567	0.119911	-2.65751
IPO9-AS1	-0.338694	4.18854	-2.84719	0.00718526	0.119915	-2.6587
ITGA8	0.637424	5.63582	2.84713	0.0071865	0.119915	-2.65886
SLC9B2	0.721984	4.48546	2.84686	0.00719132	0.119915	-2.65946
RP11-456H18.2	-0.516945	4.37444	-2.84575	0.00721199	0.120093	-2.66203
ANKRD30A	-0.406086	3.21092	-2.84573	0.0072123	0.120093	-2.66206
HMGB2	1.4332	8.48782	2.84538	0.00721871	0.120115	-2.66286
TEAD3	-0.490413	4.64103	-2.84421	0.00724034	0.120389	-2.66554
ADCK4	-0.520649	5.27133	-2.84372	0.00724946	0.120455	-2.66666
SYNGR1	-0.796715	6.0626	-2.84266	0.00726922	0.120572	-2.6691
EZH2	1.11318	5.00814	2.84256	0.00727102	0.120572	-2.66932
CCNA2	1.09127	4.94476	2.84251	0.00727202	0.120572	-2.66944
SNX30	0.562016	6.61445	2.84177	0.00728582	0.120715	-2.67114
TOP3B	-0.422265	3.30869	-2.84098	0.00730056	0.120873	-2.67295
JRK	-0.496307	5.39392	-2.84019	0.00731541	0.121034	-2.67477
CKB	-0.94159	6.34816	-2.83958	0.00732688	0.121137	-2.67617
MIR210HG	-0.485714	4.46173	-2.83923	0.00733332	0.121158	-2.67695
USP40	-0.832589	4.89235	-2.83759	0.00736414	0.121512	-2.68071
LOC100272216	-1.14051	5.56072	-2.83754	0.00736515	0.121512	-2.68083
D2HGDH	-1.08302	6.57657	-2.83712	0.00737312	0.121558	-2.6818
PITPNC1	0.713349	5.45522	2.83613	0.00739177	0.121779	-2.68406
RP11-352G9.1	-0.39874	4.08377	-2.83573	0.00739925	0.121816	-2.68496
SLC26A10	-0.590976	4.2966	-2.83501	0.00741307	0.121874	-2.68663
LONRF2	-0.667197	5.66982	-2.835	0.0074132	0.121874	-2.68665
TMA16	0.775667	5.3988	2.83468	0.00741921	0.121887	-2.68737
CX3CL1	-0.813093	6.09615	-2.83372	0.00743742	0.1221	-2.68957
LINC00423	-0.385263	4.10734	-2.83238	0.00746302	0.122434	-2.69264
KCNJ10	0.706225	4.43467	2.83177	0.00747469	0.12254	-2.69404
IL27RA	0.966697	4.80156	2.83114	0.0074868	0.122652	-2.69548
ZNF431	0.882654	4.48032	2.83046	0.00749972	0.122778	-2.69703
CTDSPL2	0.750828	6.69025	2.82874	0.00753286	0.123234	-2.70097
ARL4D	-0.68257	5.39509	-2.82837	0.00753988	0.123243	-2.7018
LOC728613	0.95324	5.18571	2.82816	0.00754396	0.123243	-2.70229
NME7	0.723844	4.71098	2.82777	0.00755152	0.12328	-2.70318
FBN3	-0.408588	4.12449	-2.82734	0.00755983	0.123328	-2.70416
WDR93	-0.425714	4.27723	-2.82707	0.00756505	0.123328	-2.70478
IFI30	1.18052	6.76044	2.82623	0.00758129	0.123496	-2.7067
RPL5	0.612262	4.36585	2.82599	0.00758592	0.123496	-2.70725
TUSC8	-0.441286	3.34914	-2.82551	0.00759518	0.123546	-2.70834
PKMYT1	-0.558407	4.46892	-2.8252	0.00760128	0.123546	-2.70905
AGPAT3	-0.632473	3.95705	-2.82501	0.00760488	0.123546	-2.70948
NPY	-0.544335	3.49929	-2.82438	0.00761715	0.123594	-2.71092
LRP2BP	-0.373839	3.72925	-2.82431	0.00761843	0.123594	-2.71107
ARHGEF5	-1.06538	6.79672	-2.82092	0.00768476	0.124537	-2.71882
CATIP-AS1	-0.429017	4.10366	-2.82079	0.00768723	0.124537	-2.71911
CDCA3	0.691971	5.41341	2.81987	0.00770528	0.124743	-2.7212
SPRY3	-0.409081	3.62815	-2.81937	0.00771513	0.124791	-2.72234
TMEM38A	-0.523317	5.33197	-2.81918	0.00771895	0.124791	-2.72279
RFC3	0.712922	6.32739	2.81813	0.00773968	0.12504	-2.72518
CTD-2124B8.2	0.598319	3.79655	2.81699	0.00776215	0.125294	-2.72778
SLC46A3	0.554461	6.1473	2.81651	0.00777159	0.125294	-2.72886
COL4A1	0.76067	7.00012	2.81626	0.0077766	0.125294	-2.72944
C11orf49	-0.575541	4.20172	-2.81625	0.00777686	0.125294	-2.72947
SLC38A1	0.977175	7.538	2.81583	0.0077851	0.12534	-2.73041
KPTN	-0.696968	5.49613	-2.81477	0.0078063	0.125521	-2.73284
ULK3	-0.638477	5.57617	-2.81473	0.00780708	0.125521	-2.73293
ZNF85	0.649158	5.95877	2.8144	0.00781355	0.125538	-2.73367
GPR137B	1.04168	5.71855	2.8126	0.0078495	0.126029	-2.73778
KPNA5	0.629598	6.40833	2.81087	0.00788413	0.126399	-2.74171
INPP4B	0.944296	4.99305	2.81044	0.00789282	0.126399	-2.74269
SLC25A29	-1.17691	5.78346	-2.81044	0.00789283	0.126399	-2.74269
MRE11A	0.862929	5.72559	2.81038	0.00789417	0.126399	-2.74285
TRAPPC2L	-0.432755	3.87532	-2.8099	0.00790383	0.126467	-2.74394
KCNK5	-0.814934	5.18808	-2.80881	0.00792579	0.126731	-2.74642
RRN3	0.72942	6.75697	2.80841	0.00793381	0.126773	-2.74732
MGC50722	-0.424519	3.18208	-2.80801	0.00794185	0.126814	-2.74823
RP11-82L18.2	-0.514643	5.84297	-2.80675	0.0079674	0.127135	-2.75109
TMEM176A	0.740806	5.46755	2.80582	0.0079863	0.127299	-2.75321
SIGLEC1	0.853713	5.16991	2.80571	0.00798859	0.127299	-2.75347
LOC100507535	0.564156	5.27339	2.80542	0.00799431	0.127304	-2.75411
SMC1A	0.836391	7.63275	2.80492	0.0080045	0.127379	-2.75524
GJB4	-0.563265	3.61128	-2.80346	0.0080343	0.127748	-2.75856
NBPF20	0.520804	6.25106	2.80325	0.00803865	0.127748	-2.75905
CENPA	0.664031	3.89049	2.80255	0.00805294	0.127883	-2.76063
RNF213	0.57957	4.15501	2.8023	0.00805806	0.127883	-2.7612
TRAPPC11	0.773343	5.4321	2.80167	0.00807096	0.128	-2.76263
CLEC4F	0.484007	4.04397	2.80105	0.00808377	0.128042	-2.76404
SLC13A5	-1.92511	8.1037	-2.80096	0.00808573	0.128042	-2.76426
UNC45A	-0.660524	5.93701	-2.80048	0.00809551	0.128042	-2.76534
FOXP1-IT1	-0.50664	4.30974	-2.80048	0.00809552	0.128042	-2.76534
RP11-199F11.2	0.781392	5.32204	2.8001	0.00810336	0.128076	-2.76621
CCL18	0.806677	4.11253	2.79984	0.00810865	0.128076	-2.76679
KSR1	0.681685	6.03261	2.79947	0.00811638	0.128112	-2.76764
DLG3	-0.580071	6.22515	-2.79809	0.00814487	0.128385	-2.77077
WAPAL	0.727984	6.29846	2.79805	0.00814569	0.128385	-2.77086
ARNT2	0.582934	4.06948	2.79773	0.00815242	0.128385	-2.77159
SLC25A27	-0.538349	5.33936	-2.79757	0.00815571	0.128385	-2.77196
TRNP1	-0.457664	4.88882	-2.79705	0.00816634	0.128466	-2.77312
ADAM1A	0.833178	5.48247	2.79522	0.00820448	0.128979	-2.77728
RASA2	0.881937	7.7585	2.79424	0.00822492	0.129213	-2.7795
SP110	0.976598	6.53895	2.79376	0.00823509	0.129286	-2.7806
INPP5J	-1.06008	4.93729	-2.79243	0.00826282	0.129553	-2.7836
PCDH1	-0.694323	5.32204	-2.79199	0.00827215	0.129553	-2.78461
LOC101060019	-0.335423	3.09236	-2.79197	0.00827244	0.129553	-2.78464
CEP55	1.10525	4.72667	2.79188	0.00827431	0.129553	-2.78484
LOC101928102	0.740911	4.06357	2.79156	0.00828104	0.129558	-2.78557
LOC101929655	-0.466587	4.28662	-2.79134	0.00828573	0.129558	-2.78608
LINC01000	-0.855642	5.49195	-2.79091	0.00829477	0.129613	-2.78705
GLIS1	-0.359779	3.52483	-2.78844	0.00834696	0.130339	-2.79265
HOGA1	-0.519134	4.39912	-2.78818	0.0083524	0.130339	-2.79323
SHE	0.578663	5.67815	2.78766	0.00836359	0.130387	-2.79442
NUDT16	-0.350873	5.07328	-2.78751	0.00836664	0.130387	-2.79475
ZFYVE16	0.509108	3.94505	2.787	0.00837754	0.130423	-2.79591
TLR5	-0.524941	5.42393	-2.78688	0.00838012	0.130423	-2.79618
ATAT1	-0.579873	5.2775	-2.78632	0.00839205	0.130521	-2.79745
WDR34	-0.974271	5.82197	-2.78593	0.00840025	0.130562	-2.79832
IRS4	-0.365394	3.89291	-2.7849	0.00842218	0.130816	-2.80065
MYO1C	-0.809751	6.67481	-2.78436	0.00843378	0.130909	-2.80188
FAM49A	0.622403	4.72077	2.7841	0.00843944	0.130909	-2.80248
TMEM64	0.712552	4.72421	2.78294	0.00846417	0.131206	-2.80509
ENTPD1	0.888971	6.31465	2.7818	0.00848866	0.131472	-2.80767
PLXNB1	-0.525783	4.28802	-2.78162	0.00849259	0.131472	-2.80808
LOC644794	-0.410992	5.86436	-2.78042	0.00851849	0.131785	-2.81079
LOC100505853	-0.369124	4.17076	-2.77962	0.00853571	0.131964	-2.8126
RP11-12M5.1	-0.397446	3.67116	-2.77847	0.00856072	0.132263	-2.8152
PRDM16	0.499046	3.55428	2.77774	0.00857653	0.132389	-2.81685
AC010524.4	-0.394507	4.2053	-2.77757	0.00858019	0.132389	-2.81723
CREB1	0.689626	4.9684	2.77696	0.00859358	0.132508	-2.81862
HSPH1	0.775414	7.12422	2.77531	0.0086295	0.132974	-2.82234
MBLAC2	0.798561	6.70997	2.77411	0.0086558	0.133172	-2.82506
HMGB1P4	0.363059	5.16334	2.77388	0.0086608	0.133172	-2.82557
HDDC3	-0.954919	5.93103	-2.77366	0.00866552	0.133172	-2.82606
NFIC	-0.384534	5.10966	-2.77347	0.00866977	0.133172	-2.82649
SNHG9	-0.841565	3.85661	-2.77342	0.00867084	0.133172	-2.8266
SLC7A8	-0.479063	6.26976	-2.77248	0.00869163	0.133403	-2.82874
PTPRU	-0.672602	5.05054	-2.77194	0.00870332	0.133467	-2.82994
PRKAR2B	1.03173	7.72836	2.77151	0.0087129	0.133467	-2.83092
DDN	-0.412762	4.02113	-2.77124	0.00871875	0.133467	-2.83152
ERV3-2	0.627905	4.33838	2.77103	0.00872351	0.133467	-2.832
TRIM73	-0.526204	5.58886	-2.77096	0.00872497	0.133467	-2.83215
MMP10	0.630052	3.76344	2.77073	0.00873008	0.133467	-2.83267
TENC1	-0.711585	4.85447	-2.7702	0.00874187	0.13356	-2.83388
UBQLNL	-0.445889	4.2027	-2.76967	0.00875363	0.133638	-2.83508
ADIG	-0.359601	5.00535	-2.76883	0.0087721	0.133638	-2.83695
LINC00487	0.852276	3.79026	2.76883	0.00877212	0.133638	-2.83696
RGL3	-0.493681	3.64816	-2.76823	0.0087854	0.133638	-2.83831
EFCAB4A	-1.44809	6.53371	-2.76821	0.00878587	0.133638	-2.83835
LEPREL4	-0.796086	4.66277	-2.76779	0.00879527	0.133638	-2.83931
RIOK2	0.633429	6.50994	2.76746	0.0088025	0.133638	-2.84004
ARID4B	0.577609	3.57823	2.76733	0.00880544	0.133638	-2.84034
GPR21	-0.473351	5.14647	-2.76724	0.0088074	0.133638	-2.84054
STRN3	0.474433	6.63501	2.76716	0.00880938	0.133638	-2.84074
RP11-425D10.10	-0.435105	3.56595	-2.76698	0.00881335	0.133638	-2.84114
ABHD3	0.810549	7.14303	2.76687	0.00881569	0.133638	-2.84137
FRZB	1.12448	5.12923	2.7666	0.00882176	0.133643	-2.84199
PRRG2	-0.699314	4.53569	-2.76502	0.00885705	0.134091	-2.84555
SLC26A9	-1.18655	8.46198	-2.76447	0.00886932	0.134127	-2.84678
FNDC1	0.781592	4.02837	2.7644	0.00887094	0.134127	-2.84694
TMEM154	0.799774	5.80858	2.76388	0.00888263	0.134217	-2.84812
PRSS8	-1.05906	5.966	-2.76302	0.00890186	0.13442	-2.85004
OSBPL10	1.04153	5.89666	2.76271	0.00890895	0.134441	-2.85075
RAP1GAP	-0.984152	5.74561	-2.76211	0.00892248	0.134558	-2.85211
NFE2L3	0.717175	4.42664	2.76099	0.00894769	0.134741	-2.85462
CREB3L4	-1.16474	6.70959	-2.76094	0.00894873	0.134741	-2.85472
GPR39	-0.29492	3.39132	-2.76061	0.0089562	0.134741	-2.85547
FAM110B	-0.452096	5.52339	-2.76055	0.00895775	0.134741	-2.85562
CLCN7	-0.508732	5.44881	-2.75969	0.0089771	0.134945	-2.85754
PNMA6A	-0.531989	4.81995	-2.75913	0.00898977	0.135049	-2.8588
JUND	-0.821454	10.3787	-2.75786	0.0090186	0.135389	-2.86165
C20orf181	-0.414314	4.37709	-2.75763	0.00902402	0.135389	-2.86219
LOC100287497	0.769509	5.37672	2.75567	0.00906869	0.135972	-2.86659
SPDL1	0.686616	5.20866	2.7549	0.00908639	0.13615	-2.86832
PAK6	-0.590466	5.19631	-2.752	0.00915307	0.137016	-2.87484
C1orf194	-0.390846	3.58674	-2.75159	0.00916248	0.137016	-2.87575
GET4	-0.770852	4.15811	-2.75097	0.00917689	0.137016	-2.87715
TBC1D22B	-0.623838	6.79022	-2.75094	0.00917741	0.137016	-2.8772
LRRC10B	-0.687251	4.63199	-2.75056	0.00918638	0.137016	-2.87807
LRRK2	0.72309	5.59707	2.75046	0.00918852	0.137016	-2.87828
SDC4	-1.52786	6.0292	-2.75045	0.00918892	0.137016	-2.87832
TNFRSF9	0.622832	3.9648	2.75012	0.00919658	0.137016	-2.87906
CCDC80	-0.448907	4.27299	-2.7501	0.00919702	0.137016	-2.8791
KRBA2	-0.288828	3.63779	-2.74948	0.00921132	0.137142	-2.88049
TCTN1	-0.419434	5.60791	-2.74781	0.00925021	0.137633	-2.88424
C4orf46	0.787606	4.4787	2.74725	0.00926338	0.137741	-2.8855
RBL1	0.714582	4.02146	2.74606	0.00929116	0.138066	-2.88817
HID1	-0.581488	4.95447	-2.74534	0.00930801	0.138229	-2.88978
RBBP5	0.560262	4.7451	2.74435	0.0093312	0.138485	-2.892
AMPD2	-0.667138	5.62581	-2.74316	0.00935919	0.138812	-2.89466
RFNG	-0.436611	4.47079	-2.74093	0.00941195	0.139506	-2.89967
ARL8B	0.787449	5.74799	2.74044	0.00942346	0.139588	-2.90076
IMPA2	-0.791661	5.80441	-2.73916	0.0094538	0.139949	-2.90362
KATNB1	-0.445449	3.0229	-2.73882	0.00946189	0.13998	-2.90438
RAPGEFL1	-0.40345	4.51391	-2.73841	0.00947172	0.140036	-2.9053
FXR2	-0.513024	5.39376	-2.73726	0.00949911	0.140293	-2.90787
CDC42BPG	-0.330696	4.51622	-2.73678	0.00951065	0.140293	-2.90895
KLHL20	0.757625	6.13952	2.73657	0.00951572	0.140293	-2.90943
ZFAND3	-0.50642	5.09636	-2.73656	0.00951581	0.140293	-2.90944
BARHL1	-0.533967	4.10192	-2.73642	0.00951915	0.140293	-2.90975
C16orf45	-0.696382	5.41014	-2.73609	0.0095272	0.140323	-2.9105
MTM1	0.849305	4.60798	2.73545	0.00954246	0.140376	-2.91192
ADRB3	-0.326624	4.14079	-2.73544	0.00954281	0.140376	-2.91196
TPX2	0.649997	4.00308	2.73493	0.00955502	0.140467	-2.91309
LRFN3	-0.331409	3.15558	-2.73389	0.00958	0.140746	-2.91542
C21orf49	0.303125	4.1649	2.73218	0.00962116	0.14118	-2.91923
WDR27	-0.708879	6.34768	-2.73203	0.00962492	0.14118	-2.91958
IGFALS	-0.508799	4.27613	-2.73165	0.00963398	0.14118	-2.92042
IRS2	0.644352	8.17597	2.73154	0.00963683	0.14118	-2.92068
LRP1	-0.529281	4.20873	-2.73117	0.00964577	0.14118	-2.92151
S100A2	-1.26709	7.54042	-2.73116	0.00964586	0.14118	-2.92151
GRPR	-0.353672	4.28154	-2.7308	0.00965476	0.141222	-2.92233
C16orf89	-1.05011	5.87078	-2.73033	0.00966608	0.141299	-2.92338
EPHA3	0.621363	4.37883	2.72694	0.00974873	0.142275	-2.93095
MBNL1	1.29017	9.60909	2.72672	0.00975413	0.142275	-2.93144
LOC100652911	-0.402614	4.56536	-2.72648	0.00975995	0.142275	-2.93197
FCER1A	0.79855	5.10534	2.72626	0.00976532	0.142275	-2.93246
PSMB10	0.907997	5.05119	2.72618	0.00976723	0.142275	-2.93264
PIBF1	0.925486	5.53845	2.72609	0.0097694	0.142275	-2.93283
C12orf42	0.321397	3.58438	2.72362	0.00983013	0.14287	-2.93834
CHSY1	0.470406	7.8651	2.72301	0.00984527	0.14287	-2.93971
PACS2	-0.448529	5.14987	-2.723	0.00984552	0.14287	-2.93973
MAP3K3	-0.897827	5.94868	-2.7228	0.00985059	0.14287	-2.94019
UBE2D4	-0.269583	6.72973	-2.72266	0.00985396	0.14287	-2.9405
NME3	-1.0344	5.70994	-2.72244	0.00985951	0.14287	-2.941
CLHC1	-0.544108	5.06445	-2.7224	0.00986027	0.14287	-2.94107
ZNF594	-0.321472	3.25952	-2.72199	0.0098706	0.14287	-2.942
KIF20B	0.716123	4.66995	2.72191	0.00987241	0.14287	-2.94216
PPM1D	0.773294	5.50265	2.7217	0.00987768	0.14287	-2.94263
CRISP2	-0.799934	4.93193	-2.7215	0.0098826	0.14287	-2.94308
SLC4A3	-0.454881	3.83076	-2.72146	0.00988371	0.14287	-2.94318
GPT2	-0.953963	5.56956	-2.72045	0.00990875	0.143143	-2.94543
RP11-121C2.2	0.574845	5.51674	2.72002	0.00991938	0.143164	-2.94638
ARPC1B	1.10229	5.46722	2.7198	0.00992493	0.143164	-2.94688
MYD88	0.797559	7.15281	2.71965	0.00992859	0.143164	-2.9472
ZNF626	0.513722	4.94657	2.71828	0.00996283	0.143569	-2.95026
MEGF8	-0.81412	5.03162	-2.71781	0.00997447	0.143647	-2.9513
IL19	-0.489015	4.75415	-2.7174	0.00998471	0.143647	-2.95222
KIAA1522	-0.979807	6.69941	-2.71727	0.00998803	0.143647	-2.95251
UGT2B17	0.615156	3.4899	2.71702	0.0099943	0.143647	-2.95307
LY75	1.18042	7.34526	2.71683	0.00999902	0.143647	-2.95349
AX746968	-0.473568	4.72952	-2.71615	0.010016	0.143654	-2.955
DHRS7C	-0.329805	3.59822	-2.71615	0.0100162	0.143654	-2.95501
DEGS2	-0.361252	3.69482	-2.71592	0.0100218	0.143654	-2.95551
COL9A3	-1.37506	6.03164	-2.71556	0.0100308	0.143654	-2.95631
FAM109A	-0.636861	4.8174	-2.71545	0.0100336	0.143654	-2.95656
CDYL	0.714896	4.76301	2.71534	0.0100364	0.143654	-2.95681
TADA1	0.81229	5.81984	2.71475	0.0100512	0.143777	-2.95811
TAL2	-0.356124	3.51263	-2.71386	0.0100736	0.144011	-2.9601
CLEC4G	-0.386355	3.45762	-2.71351	0.0100824	0.144048	-2.96087
EYA2	-0.864335	5.81789	-2.71209	0.0101185	0.144475	-2.96404
PSCA	-0.641726	4.21657	-2.7117	0.0101282	0.144525	-2.9649
CFL2	0.761057	7.02246	2.71134	0.0101374	0.144568	-2.9657
AP5M1	0.65002	7.25869	2.71047	0.0101594	0.144794	-2.96763
CCDC9	-0.44237	4.42483	-2.70986	0.0101751	0.144928	-2.969
PELI3	-0.938371	5.53094	-2.70802	0.0102221	0.145509	-2.9731
MYOM1	-0.347854	3.56723	-2.70689	0.0102509	0.145771	-2.9756
AP1S2	0.814849	4.54056	2.70681	0.010253	0.145771	-2.97578
LINC00520	-0.470596	4.68036	-2.70624	0.0102676	0.145847	-2.97704
DDX18	0.75491	7.54199	2.706	0.0102739	0.145847	-2.97758
PLEKHG3	-0.685729	5.92047	-2.70576	0.0102799	0.145847	-2.9781
C1orf54	0.742316	4.83483	2.70563	0.0102833	0.145847	-2.9784
CUL3	0.742243	6.37459	2.70452	0.0103118	0.146162	-2.98086
STK32C	-0.458655	4.47527	-2.7037	0.0103332	0.146238	-2.9827
CLIC5	0.773545	4.7193	2.70363	0.0103349	0.146238	-2.98285
NLN	0.540134	4.02388	2.70353	0.0103374	0.146238	-2.98306
RIC3	-0.383178	4.73146	-2.70314	0.0103475	0.146238	-2.98393
LOC284912	-0.335729	3.59743	-2.70306	0.0103496	0.146238	-2.98411
EXTL1	-0.435422	3.59335	-2.70265	0.0103602	0.146238	-2.98502
C9orf72	0.64469	6.04134	2.7026	0.0103614	0.146238	-2.98512
PEG3	-0.307608	4.62194	-2.70238	0.0103672	0.146238	-2.98562
LRRC56	-0.416936	4.72428	-2.70145	0.0103914	0.14649	-2.98769
ZMYM5	0.707038	4.49079	2.70049	0.0104164	0.146742	-2.98982
GGT7	-0.819058	5.78189	-2.70028	0.0104219	0.146742	-2.99029
FAXC	-0.487414	5.05561	-2.69921	0.0104496	0.147044	-2.99265
LOC401052	-0.47434	4.0059	-2.69782	0.010486	0.147369	-2.99573
SLFN11	0.751652	6.11107	2.6975	0.0104943	0.147369	-2.99644
IER3	-1.43606	8.80349	-2.69745	0.0104956	0.147369	-2.99655
SLC2A4RG	-0.386404	4.53073	-2.69726	0.0105008	0.147369	-2.99698
CP	0.78677	4.00773	2.69712	0.0105042	0.147369	-2.99728
ZDHHC20	0.925598	6.54	2.69625	0.0105271	0.147601	-2.99921
LIN52	-0.474241	5.96119	-2.69532	0.0105515	0.147854	-3.00126
PQLC1	-0.64487	6.00957	-2.69486	0.0105638	0.147938	-3.0023
RP4-794H19.1	-0.50455	4.82299	-2.69338	0.0106027	0.148393	-3.00556
BRD3	-0.756123	5.84503	-2.69313	0.0106094	0.148399	-3.00613
TMEM198	-0.429121	5.98708	-2.69209	0.010637	0.148695	-3.00843
DDI2	0.674675	7.04168	2.69139	0.0106557	0.148867	-3.00999
DOT1L	-0.424427	4.8179	-2.69108	0.0106638	0.148888	-3.01066
TRG-AS1	0.490505	3.62297	2.69085	0.0106699	0.148888	-3.01117
GUF1	0.519039	4.34771	2.6903	0.0106847	0.148915	-3.0124
SEMA3F	-1.05806	6.2984	-2.69023	0.0106863	0.148915	-3.01253
RP11-25I15.3	-0.461365	4.29619	-2.68983	0.0106972	0.148915	-3.01344
LOC101929842	-0.385615	3.54022	-2.6896	0.0107033	0.148915	-3.01395
ACSL4	0.775207	5.44673	2.68958	0.0107038	0.148915	-3.01398
ETV6	-0.614688	4.76286	-2.68929	0.0107116	0.148936	-3.01463
VPRBP	0.489449	6.4143	2.68849	0.010733	0.149144	-3.0164
FPGS	-0.582055	5.30198	-2.68764	0.0107557	0.14937	-3.01828
PURA	0.639135	5.8755	2.68738	0.0107625	0.149376	-3.01884
C3orf18	-0.700544	5.22682	-2.68586	0.0108034	0.149854	-3.0222
SPARCL1	1.44771	9.62794	2.68556	0.0108115	0.149879	-3.02287
CHDH	-1.08019	6.26734	-2.684	0.0108536	0.150373	-3.02632
SLITRK3	-0.451243	3.71707	-2.68308	0.0108787	0.15063	-3.02836
SH2D3A	-0.560897	4.29751	-2.68219	0.0109026	0.150872	-3.03031
ADAM3B	-0.497278	3.20654	-2.68159	0.0109189	0.151008	-3.03164
ICA1	-0.51068	4.84909	-2.67972	0.0109699	0.151624	-3.03577
SLC25A11	-0.56367	5.88431	-2.67854	0.0110023	0.151981	-3.03839
PLEKHG4	-0.409706	4.80092	-2.67822	0.0110109	0.15201	-3.03908
LZTS2	-0.869624	5.82844	-2.67771	0.0110248	0.152112	-3.0402
WDR55	-0.565841	4.75626	-2.6772	0.0110388	0.152147	-3.04132
HSPB9	-0.362824	3.39932	-2.67715	0.0110404	0.152147	-3.04145
EXD3	-0.463484	4.324	-2.67544	0.0110874	0.152706	-3.04522
NEK4	0.686707	6.95017	2.67405	0.0111257	0.153016	-3.04828
OR12D2	-0.383817	4.93287	-2.67402	0.0111266	0.153016	-3.04835
CTC-471J1.2	0.509845	4.43934	2.67391	0.0111296	0.153016	-3.04859
NIPAL4	-0.382549	4.41387	-2.67257	0.0111668	0.153408	-3.05154
HIP1R	-0.963352	6.64718	-2.67236	0.0111725	0.153408	-3.052
MISP	-0.480319	5.36609	-2.67217	0.0111778	0.153408	-3.05242
ALG14	-0.395654	3.81492	-2.67158	0.0111942	0.153542	-3.05372
NT5C3A	0.682021	6.45584	2.67133	0.011201	0.153546	-3.05426
AKIP1	0.648961	6.48047	2.6711	0.0112077	0.153547	-3.05479
LOC100505727	-0.337431	3.84466	-2.67073	0.0112178	0.153595	-3.05559
ZWILCH	0.759735	5.95619	2.66961	0.0112492	0.153923	-3.05806
THBS2	0.732428	5.16116	2.6694	0.0112549	0.153923	-3.05852
SSH3	-0.736181	5.89687	-2.66878	0.0112724	0.154057	-3.05989
C9orf40	0.592341	4.77174	2.66858	0.0112779	0.154057	-3.06032
IGK	1.262	6.29687	2.66807	0.0112924	0.154136	-3.06146
CD300LG	0.661631	5.58373	2.66754	0.0113072	0.154136	-3.06262
ACACA	-0.462355	4.99729	-2.66734	0.0113128	0.154136	-3.06306
KCNJ5	-0.535713	5.76512	-2.66695	0.0113237	0.154136	-3.06391
CNEP1R1	0.819295	6.67149	2.66676	0.0113292	0.154136	-3.06434
NKRF	0.501481	5.99047	2.66668	0.0113313	0.154136	-3.06451
ATAD2B	0.590157	6.11927	2.66593	0.0113524	0.154136	-3.06615
RP11-495P10.6	-0.408001	3.94167	-2.66586	0.0113543	0.154136	-3.06631
HR	-0.568432	5.16419	-2.66545	0.0113659	0.154136	-3.06721
ULK1	-0.492711	4.3492	-2.66543	0.0113665	0.154136	-3.06726
EID3	0.775162	4.32978	2.66533	0.0113693	0.154136	-3.06748
XAF1	0.909328	4.0647	2.66532	0.0113695	0.154136	-3.06749
TMEM170A	0.591106	6.76062	2.66532	0.0113696	0.154136	-3.0675
CNRIP1	0.739732	5.62092	2.66476	0.0113855	0.154263	-3.06874
PTPRB	0.639158	5.53076	2.66442	0.011395	0.154302	-3.06948
TRIP13	0.634085	4.67065	2.66387	0.0114106	0.154423	-3.07069
EIF4E3	0.74301	5.47018	2.66359	0.0114184	0.15444	-3.0713
MLYCD	-0.672441	5.94879	-2.66268	0.0114442	0.154612	-3.07329
TMEM150A	-0.480553	5.97045	-2.66268	0.0114444	0.154612	-3.07331
DLK2	-0.504202	4.78697	-2.6613	0.0114835	0.154994	-3.07633
SMIM5	-0.859183	5.80071	-2.66115	0.0114877	0.154994	-3.07666
GJB1	-0.752018	5.36996	-2.66098	0.0114926	0.154994	-3.07703
MTMR11	-0.445388	4.39283	-2.66059	0.0115039	0.155006	-3.0779
CES1	-0.868137	5.4864	-2.66047	0.0115072	0.155006	-3.07816
PABPC1L	-0.562461	4.83283	-2.66024	0.0115139	0.155006	-3.07867
SMAD5	0.617207	5.17398	2.66002	0.01152	0.155006	-3.07914
LOC100133089	-0.527143	5.48243	-2.65939	0.011538	0.155152	-3.08052
ECSCR	0.588547	5.08212	2.65918	0.0115442	0.155152	-3.081
TBXA2R	-0.422642	5.49775	-2.65884	0.0115538	0.155191	-3.08174
KLK6	-0.531209	4.50911	-2.65719	0.0116012	0.155276	-3.08537
CYP2E1	-0.459569	4.9473	-2.65685	0.0116108	0.155276	-3.0861
MMP25	-0.438856	3.9223	-2.65664	0.0116169	0.155276	-3.08656
HILS1	-0.391092	3.39734	-2.65664	0.011617	0.155276	-3.08657
HIST1H2AM	-0.292645	3.57274	-2.65662	0.0116174	0.155276	-3.0866
VPS37B	-0.73665	4.47299	-2.65652	0.0116204	0.155276	-3.08683
HSPB8	-0.520452	4.91254	-2.65624	0.0116284	0.155276	-3.08744
CLDN10-AS1	-0.498901	3.95321	-2.6561	0.0116324	0.155276	-3.08775
TRIM59	0.826658	4.50958	2.65604	0.0116343	0.155276	-3.08789
CSTF2T	0.712572	6.41069	2.65578	0.0116418	0.155276	-3.08846
GSTM2	-0.908558	6.47902	-2.65571	0.0116437	0.155276	-3.0886
LOC646214	0.604515	6.21101	2.65564	0.0116457	0.155276	-3.08875
COPZ2	-0.84004	5.67186	-2.65561	0.0116466	0.155276	-3.08882
SLC39A5	-0.415342	4.70606	-2.65493	0.0116662	0.155449	-3.09031
TRPV6	-1.30857	6.14283	-2.65404	0.0116921	0.155706	-3.09228
IL15	0.844437	5.72237	2.65356	0.0117058	0.1558	-3.09332
PPP1R13L	-0.655002	6.05418	-2.65286	0.0117263	0.155956	-3.09487
EAF1	0.497622	5.65655	2.65257	0.0117347	0.155956	-3.0955
TMEM52B	-0.716763	4.34773	-2.65247	0.0117376	0.155956	-3.09572
ALX1	-0.489645	4.46998	-2.6508	0.0117862	0.156431	-3.09937
RAB37	0.464646	3.96287	2.65048	0.0117956	0.156431	-3.10008
LRCH4	-0.420635	4.78316	-2.65041	0.0117977	0.156431	-3.10024
DCUN1D1	0.620328	5.15354	2.65032	0.0118001	0.156431	-3.10042
KCNH2	-0.454671	5.38418	-2.64841	0.0118561	0.157083	-3.10461
SMAD7	0.660755	5.09935	2.64733	0.0118877	0.157285	-3.10697
CASK	0.614547	4.21097	2.64731	0.0118884	0.157285	-3.10702
KRT82	-0.331979	3.47999	-2.6471	0.0118947	0.157285	-3.10749
NETO2	0.795078	4.81372	2.64697	0.0118983	0.157285	-3.10775
FAM117B	0.839507	6.16123	2.64598	0.0119276	0.157584	-3.10994
C9orf3	-0.428977	5.86887	-2.64475	0.0119639	0.157974	-3.11263
COL16A1	-1.32654	6.25052	-2.64427	0.011978	0.158068	-3.11367
SOX1	-0.414452	3.15447	-2.64405	0.0119846	0.158068	-3.11415
KLK2	-0.77155	4.22796	-2.64221	0.0120391	0.158537	-3.11817
JMJD1C-AS1	-0.514678	3.6493	-2.64217	0.0120404	0.158537	-3.11826
MAP2K4	0.607148	5.61494	2.64217	0.0120405	0.158537	-3.11827
AAAS	-0.586604	5.45099	-2.64178	0.0120522	0.158601	-3.11913
MAP3K14-AS1	-0.449056	3.55334	-2.64045	0.0120918	0.159033	-3.12203
FAM135A	0.59324	6.71238	2.63968	0.0121148	0.159082	-3.12371
EPS8L2	-1.25629	7.10611	-2.63966	0.0121154	0.159082	-3.12376
FAM178A	0.60298	5.58643	2.63925	0.0121275	0.159082	-3.12464
DNAJB9	0.880825	7.16052	2.63895	0.0121365	0.159082	-3.1253
CEP57	0.672654	7.37061	2.63885	0.0121396	0.159082	-3.12552
TTLL3	-0.578091	4.14717	-2.63881	0.0121407	0.159082	-3.1256
CMTM4	-0.728174	7.20885	-2.63864	0.0121458	0.159082	-3.12597
SNX16	0.637572	6.12435	2.6385	0.0121501	0.159082	-3.12629
POMT2	-0.705631	5.74627	-2.6382	0.012159	0.15911	-3.12694
LOC100129518	0.783442	8.61533	2.63783	0.0121702	0.159167	-3.12775
SP3	1.08313	8.3387	2.6374	0.0121831	0.159247	-3.12869
ZNF689	-0.501048	4.95161	-2.63712	0.0121916	0.159268	-3.1293
SLC25A12	-0.914676	6.99667	-2.63672	0.0122035	0.159317	-3.13017
ARID4A	0.599223	6.00389	2.63654	0.012209	0.159317	-3.13057
PXK	0.633914	4.00254	2.63451	0.0122703	0.160016	-3.135
ZNF316	-0.595872	4.6154	-2.63431	0.0122763	0.160016	-3.13543
YWHAG	0.955907	9.72291	2.63409	0.0122831	0.160016	-3.13592
SETX	0.993293	6.59959	2.6335	0.012301	0.16016	-3.13721
HRASLS	-0.602556	5.86543	-2.63288	0.0123198	0.160315	-3.13856
SH3KBP1	1.06456	8.22584	2.63212	0.012343	0.160527	-3.14022
PYROXD2	-0.968738	7.25659	-2.63149	0.0123622	0.160688	-3.1416
ERMN	0.576063	3.95962	2.63054	0.0123912	0.160873	-3.14367
TRIM6	-0.960084	7.16149	-2.63051	0.0123921	0.160873	-3.14373
NDUFS7	-0.276379	4.40307	-2.63034	0.0123971	0.160873	-3.14409
DIS3	0.55497	6.47757	2.62959	0.01242	0.161081	-3.14572
HTR1B	-0.411819	3.67302	-2.62796	0.0124701	0.161634	-3.14928
WASF1	0.447887	5.488	2.62775	0.0124765	0.161634	-3.14974
SLC36A1	-0.465007	6.57978	-2.62716	0.0124947	0.161779	-3.15102
HEMK1	-0.633688	6.5888	-2.62603	0.0125297	0.162143	-3.1535
MYOD1	-0.418741	4.19869	-2.62262	0.0126351	0.163244	-3.16091
STOM	0.738541	7.15852	2.62237	0.0126431	0.163244	-3.16146
ARAP3	-0.435911	3.87504	-2.62233	0.0126441	0.163244	-3.16154
C12orf66	0.635945	5.92422	2.62233	0.0126443	0.163244	-3.16155
OSBP2	-0.362133	3.96532	-2.62194	0.0126565	0.163244	-3.1624
AMDHD1	0.693757	3.96745	2.62188	0.0126582	0.163244	-3.16252
TSACC	-0.51903	4.39149	-2.62168	0.0126646	0.163244	-3.16296
SEMA4C	-0.632589	5.87373	-2.62148	0.0126707	0.163244	-3.16339
OR10H1	-0.320741	3.54369	-2.62073	0.0126943	0.163457	-3.16503
TLR3	0.762984	5.81749	2.62036	0.0127058	0.163468	-3.16583
NIPSNAP1	-0.738668	7.0218	-2.62024	0.0127095	0.163468	-3.16609
LOC102723918	-0.495748	4.93225	-2.62003	0.0127161	0.163468	-3.16655
ROM1	-0.599982	4.02225	-2.61967	0.0127272	0.163521	-3.16732
TBPL1	0.865256	6.18472	2.61888	0.012752	0.163613	-3.16904
HRC	-0.405764	3.24236	-2.6187	0.0127578	0.163613	-3.16944
LINC00930	-0.455026	4.3455	-2.61849	0.0127644	0.163613	-3.1699
TMEM52	-0.68616	3.8048	-2.61843	0.012766	0.163613	-3.17001
BCOR	0.730796	5.70735	2.61833	0.0127694	0.163613	-3.17025
COG4	-0.634848	5.43393	-2.61756	0.0127934	0.163815	-3.17191
CEP76	0.517475	5.3266	2.61738	0.0127993	0.163815	-3.17231
PCSK4	-0.713061	4.78201	-2.61692	0.0128138	0.163911	-3.17331
PHYHD1	-1.05454	5.13188	-2.61644	0.0128287	0.164012	-3.17434
LA16c-381G6.1	-0.483532	3.68181	-2.61575	0.0128506	0.164165	-3.17584
NSL1	0.646894	6.82825	2.61548	0.0128591	0.164165	-3.17643
STOX1	0.355917	3.49881	2.61534	0.0128634	0.164165	-3.17673
MAN2C1	-0.525304	3.81611	-2.61497	0.0128752	0.164165	-3.17754
LOC101928082	-0.406047	3.60334	-2.61476	0.0128818	0.164165	-3.17799
NMI	1.08655	7.35574	2.61472	0.0128832	0.164165	-3.17808
CEND1	-0.768499	4.76678	-2.61442	0.0128928	0.164165	-3.17874
SFRP2	0.897764	6.29662	2.61429	0.0128969	0.164165	-3.17902
AK096803	-0.42163	4.7942	-2.6137	0.0129156	0.164313	-3.1803
HADHAP1	-0.397202	3.77674	-2.61339	0.0129252	0.164346	-3.18096
NELFB	-0.825019	5.61593	-2.61284	0.0129428	0.16448	-3.18216
LOC101927703	-0.739757	5.45957	-2.61202	0.0129689	0.164721	-3.18394
SYNE1	1.10365	5.31834	2.61152	0.0129848	0.164835	-3.18503
SNX14	0.694216	6.96591	2.60999	0.0130337	0.165311	-3.18835
LOC440792	-0.340606	3.81093	-2.6099	0.0130365	0.165311	-3.18854
PC	-1.11835	5.12139	-2.60916	0.0130602	0.165522	-3.19014
HYLS1	0.590295	5.02579	2.60882	0.0130712	0.165557	-3.19088
TLR1	0.589333	5.69791	2.60835	0.0130862	0.165557	-3.1919
EFS	-0.566671	5.54791	-2.60822	0.0130904	0.165557	-3.19218
EPHB4	-0.882052	5.21394	-2.60819	0.0130914	0.165557	-3.19224
LOC100134040	-0.378064	4.07749	-2.6075	0.0131135	0.165747	-3.19374
POLE2	0.595245	4.15523	2.60712	0.013126	0.165815	-3.19458
CTD-2619J13.13	-0.287838	4.097	-2.60568	0.0131723	0.166267	-3.19768
LOC100294341	0.739356	4.05724	2.60526	0.0131858	0.166267	-3.19859
MFHAS1	0.622937	5.9007	2.60518	0.0131884	0.166267	-3.19876
AP2A1	-0.446427	4.22709	-2.60513	0.0131903	0.166267	-3.19889
CD274	0.718	5.62404	2.60463	0.0132062	0.166378	-3.19996
CAPN15	-0.296054	3.91582	-2.60429	0.0132173	0.166384	-3.20069
RIPK4	-0.745925	6.99839	-2.60399	0.0132272	0.166384	-3.20136
ANAPC10	0.710015	4.73354	2.60396	0.0132281	0.166384	-3.20141
CDR2L	-0.402107	4.93562	-2.60325	0.013251	0.166583	-3.20295
SNRPN	-0.728261	5.78975	-2.60303	0.0132581	0.166583	-3.20342
SLC25A40	0.612959	5.78046	2.60222	0.0132848	0.166828	-3.20519
MYBPH	-0.466727	3.75414	-2.60163	0.0133037	0.166976	-3.20645
IL17C	-0.734738	6.69004	-2.60129	0.013315	0.167027	-3.2072
TNNT3	-0.354668	3.64982	-2.60099	0.0133249	0.167051	-3.20785
SLC27A5	-0.601985	5.20159	-2.60073	0.0133333	0.167051	-3.20841
YEATS4	0.79146	4.41387	2.60057	0.0133383	0.167051	-3.20874
VPS13A-AS1	-0.598034	4.24664	-2.60014	0.0133524	0.167138	-3.20968
NXT2	0.831886	6.74054	2.59979	0.013364	0.167194	-3.21044
RGL1	0.597497	6.9167	2.59835	0.0134111	0.167581	-3.21355
BHLHE22	0.684939	5.5797	2.5982	0.013416	0.167581	-3.21387
ALDH1A2	-0.494724	4.72161	-2.59819	0.0134165	0.167581	-3.2139
SYTL5	-0.517112	4.4447	-2.59783	0.0134284	0.167639	-3.21468
DUOX2	-0.581285	3.84053	-2.59701	0.0134552	0.167884	-3.21644
MLXIP	-1.02904	7.99657	-2.59625	0.0134803	0.168108	-3.21809
ZNF502	-0.555583	4.83441	-2.59557	0.0135028	0.168299	-3.21956
RAB14	-0.444405	4.77748	-2.59425	0.0135466	0.168754	-3.22242
MFI2-AS1	-0.593114	4.30122	-2.59352	0.0135707	0.168902	-3.22398
CRIPAK	-0.903738	7.94597	-2.59333	0.0135771	0.168902	-3.2244
MAPKAPK2	-0.344057	4.05013	-2.59324	0.0135802	0.168902	-3.2246
CAPN2	-0.445555	4.72185	-2.59249	0.013605	0.16912	-3.22621
MTX1	-0.869251	6.72975	-2.59218	0.0136153	0.169159	-3.22688
ZNF721	0.67322	6.9905	2.59141	0.0136412	0.16934	-3.22855
PXN	-0.871415	5.13318	-2.59131	0.0136444	0.16934	-3.22876
DEK	1.11363	8.60292	2.59093	0.0136572	0.169409	-3.22959
AP000266.7	-0.484591	3.78852	-2.58951	0.0137047	0.169855	-3.23265
FBXW7	0.657722	7.26005	2.58921	0.0137148	0.169855	-3.2333
MIR143HG	-1.02435	6.39111	-2.5892	0.013715	0.169855	-3.23332
PEX12	0.495249	5.93994	2.58831	0.0137449	0.170133	-3.23524
PACS1	-0.711905	6.4581	-2.5879	0.0137587	0.170133	-3.23612
PEAK1	0.62855	7.06218	2.58788	0.0137593	0.170133	-3.23616
LYRM9	-0.648123	5.95795	-2.58747	0.0137731	0.170213	-3.23704
SPRED1	0.533474	5.70009	2.58724	0.013781	0.170221	-3.23755
MUM1	-0.525815	6.17481	-2.58661	0.013802	0.170317	-3.23889
BC042091	-0.286284	3.35723	-2.58622	0.0138152	0.170317	-3.23974
USP9X	0.467318	5.84829	2.58615	0.0138177	0.170317	-3.23989
SAMD1	-0.38463	3.87408	-2.58591	0.0138259	0.170317	-3.24042
ZNF738	0.70832	6.62142	2.58588	0.0138267	0.170317	-3.24047
MSMB	0.444126	5.37132	2.58533	0.0138455	0.170317	-3.24167
EXOC3L1	-0.265269	4.02398	-2.58523	0.0138487	0.170317	-3.24187
STK17B	0.878002	5.83697	2.58507	0.0138543	0.170317	-3.24223
KNTC1	0.816324	5.27873	2.58506	0.0138544	0.170317	-3.24223
SNHG19	-1.12995	8.20097	-2.58473	0.0138656	0.170364	-3.24294
VPS18	-0.511909	4.93388	-2.58394	0.0138924	0.170548	-3.24465
FADS1	0.527824	5.88856	2.58386	0.0138952	0.170548	-3.24482
LAMA5-AS1	-0.590263	4.76683	-2.58317	0.0139188	0.1706	-3.24632
DNAJB14	0.73982	6.96072	2.58295	0.0139263	0.1706	-3.24679
LOC101927263	0.791077	4.65848	2.58291	0.0139275	0.1706	-3.24687
SLC2A3	0.461101	5.50822	2.58279	0.0139314	0.1706	-3.24712
AKR7A3	-0.538719	4.82542	-2.58266	0.0139359	0.1706	-3.24741
NDST2	-0.518457	5.43222	-2.58207	0.0139562	0.170734	-3.24869
RNF144A-AS1	-0.445239	6.62582	-2.58191	0.0139615	0.170734	-3.24902
HTR2B	0.485725	3.14918	2.58135	0.0139808	0.17088	-3.25024
MPRIP	-0.483483	5.08773	-2.58053	0.0140086	0.171045	-3.25199
C2orf82	-0.474705	3.92822	-2.58042	0.0140125	0.171045	-3.25223
SRSF6	-0.699747	4.63083	-2.58031	0.0140162	0.171045	-3.25247
PIK3R4	0.802176	6.24727	2.57919	0.0140545	0.171423	-3.25488
EEF1A2	-0.563788	3.85774	-2.57895	0.0140627	0.171433	-3.25539
FAM71A	-0.415303	4.58252	-2.57796	0.0140968	0.171754	-3.25753
CPAMD8	-0.594941	4.25027	-2.57769	0.0141062	0.171754	-3.25811
SPHK1	-0.64877	5.44298	-2.57754	0.0141112	0.171754	-3.25842
GIT1	-0.554805	5.50772	-2.57728	0.0141203	0.171776	-3.25899
TTC18	-0.464627	5.77273	-2.57667	0.0141413	0.171942	-3.2603
ZMYM6	0.849483	7.39501	2.57556	0.0141796	0.172318	-3.26268
NSUN6	-0.578066	5.91198	-2.57521	0.0141918	0.172377	-3.26344
NCEH1	0.707413	4.77999	2.57368	0.0142449	0.172931	-3.26673
AIDA	0.853839	6.29601	2.5731	0.0142649	0.173073	-3.26797
PDCD4-AS1	0.54397	3.98624	2.57278	0.0142759	0.173073	-3.26865
ENTHD2	-0.495271	4.69423	-2.57254	0.0142844	0.173073	-3.26917
GPHB5	-0.286274	4.05747	-2.57249	0.0142862	0.173073	-3.26928
PAK1IP1	0.698614	4.88072	2.5719	0.0143066	0.17323	-3.27054
EID2B	0.51485	3.62659	2.57168	0.0143145	0.173233	-3.27103
VWF	-0.42397	3.80145	-2.57147	0.0143216	0.173233	-3.27147
PCNXL4	0.84432	5.57235	2.5709	0.0143416	0.173385	-3.2727
PRPS2	0.586585	5.22017	2.57022	0.0143654	0.173582	-3.27415
NUTM2B	-0.547788	4.42338	-2.56969	0.014384	0.173717	-3.27529
GAB1	0.512958	5.98768	2.56937	0.0143952	0.173762	-3.27598
PPP1R3C	0.586684	6.14574	2.56842	0.0144287	0.174076	-3.27802
ANGEL2	0.546826	5.61793	2.56749	0.0144613	0.174379	-3.28001
FLJ37035	-0.390279	4.63283	-2.5672	0.0144716	0.174414	-3.28064
SMIM17	0.777557	4.05555	2.56653	0.014495	0.174605	-3.28206
ELMO3	-0.584697	4.00999	-2.56614	0.0145087	0.174681	-3.2829
BSCL2	-1.15361	5.78324	-2.56582	0.01452	0.174727	-3.28358
SNX6	0.828636	7.85693	2.56524	0.0145408	0.174887	-3.28484
SGK2	-0.408154	4.52062	-2.56471	0.0145595	0.175021	-3.28597
FAM200A	0.620161	3.96403	2.56447	0.0145681	0.175034	-3.28649
SIRT4	-0.424639	4.05678	-2.56403	0.0145836	0.17513	-3.28743
OSR1	-0.591801	4.01864	-2.56357	0.0146001	0.175238	-3.28842
PHACTR2	0.717223	4.44331	2.56273	0.0146298	0.175505	-3.29022
NGDN	0.595205	4.39974	2.5617	0.0146663	0.175853	-3.29241
CCDC88C	0.430896	6.3927	2.56086	0.0146966	0.176125	-3.29423
CHORDC1	0.747327	7.24841	2.55999	0.0147275	0.176295	-3.29607
FBXO24	-0.560173	3.77567	-2.55991	0.0147306	0.176295	-3.29626
FSTL1	0.520152	4.7716	2.55983	0.0147334	0.176295	-3.29643
EXOC3L2	-0.729317	4.76008	-2.55914	0.014758	0.176438	-3.2979
CDIPT-AS1	-0.375214	3.64443	-2.55907	0.0147605	0.176438	-3.29805
TGM5	-0.565092	4.35181	-2.5587	0.0147737	0.176505	-3.29883
FKBP7	0.673262	5.17605	2.55791	0.0148022	0.176756	-3.30053
SASS6	0.442754	4.91393	2.55764	0.0148121	0.176784	-3.30112
NRP1	0.822938	6.00081	2.55705	0.0148334	0.176857	-3.30238
LOC101927943	0.494095	3.54771	2.55704	0.0148334	0.176857	-3.30239
FIZ1	-0.656518	5.31637	-2.5568	0.0148424	0.176874	-3.30292
DDX10	0.553078	6.14822	2.55573	0.0148808	0.177136	-3.30519
NEUROG1	-0.277634	3.14646	-2.55561	0.0148851	0.177136	-3.30544
ZNF692	-0.784507	5.31587	-2.55556	0.0148872	0.177136	-3.30557
F12	-0.343795	3.61875	-2.55511	0.0149034	0.177225	-3.30653
KLRC4-KLRK1	0.474916	4.49181	2.5548	0.0149147	0.177225	-3.30719
PID1	0.464685	5.30681	2.55472	0.0149174	0.177225	-3.30735
ADAM10	0.812467	8.12393	2.55428	0.0149335	0.177326	-3.3083
PPP1R16A	-0.649707	3.562	-2.55359	0.0149583	0.17753	-3.30976
GNPDA2	0.731932	5.60909	2.55314	0.0149748	0.177635	-3.31073
PYHIN1	0.484629	4.75807	2.55252	0.0149974	0.177766	-3.31206
DUX1	-0.820648	5.08295	-2.55217	0.01501	0.177766	-3.3128
BC150507	-0.411914	3.93185	-2.55215	0.0150109	0.177766	-3.31285
ATAD3A	-0.683976	4.61543	-2.552	0.0150163	0.177766	-3.31317
PTPN13	0.644299	4.89561	2.55142	0.0150375	0.177928	-3.31441
TMEM104	-0.614869	4.88897	-2.55057	0.0150684	0.178203	-3.31622
MME	0.733782	4.92225	2.54873	0.015136	0.178793	-3.32015
MIR29B2	-1.00584	9.26246	-2.54843	0.015147	0.178793	-3.32079
KAT2A	-0.738241	6.05263	-2.54797	0.0151638	0.178793	-3.32176
LOC101928524	-0.695146	6.00536	-2.54773	0.0151726	0.178793	-3.32227
TSSK2	-0.43607	4.52671	-2.54773	0.0151727	0.178793	-3.32228
FLJ23867	-0.725928	4.26377	-2.5476	0.0151775	0.178793	-3.32256
NUP153	0.602848	8.12121	2.54726	0.0151899	0.178793	-3.32328
TGFBR1	0.72519	7.40608	2.5471	0.0151958	0.178793	-3.32362
LRP3	-0.466708	5.18401	-2.54698	0.0152004	0.178793	-3.32388
KRTAP8-1	-0.305213	3.56985	-2.54686	0.0152047	0.178793	-3.32414
ALG1	-0.439665	5.0223	-2.54682	0.0152062	0.178793	-3.32422
LOC100507487	-0.468235	4.67801	-2.54664	0.0152127	0.178793	-3.3246
TFIP11	0.32711	4.11961	2.5465	0.0152179	0.178793	-3.3249
SUSD5	0.559121	3.32629	2.5461	0.0152329	0.178879	-3.32576
PMAIP1	0.837802	4.69503	2.5453	0.0152622	0.179133	-3.32746
RP11-686D22.8	0.779519	4.93163	2.54463	0.015287	0.179334	-3.32888
C1R	1.13415	6.17512	2.54378	0.0153186	0.179614	-3.3307
KIRREL3	-0.329695	3.51769	-2.54295	0.0153496	0.179781	-3.33247
LOC102724967	-0.526686	4.33617	-2.54282	0.0153542	0.179781	-3.33274
ARFGAP1	-0.36725	5.05076	-2.54274	0.0153573	0.179781	-3.33292
TMEM120A	-0.835217	5.53588	-2.54239	0.0153705	0.179781	-3.33367
JUP	-1.45747	6.61098	-2.54213	0.0153799	0.179781	-3.33421
DENND1C	0.667181	4.21087	2.54169	0.0153964	0.179781	-3.33515
AGBL3	0.709382	5.23091	2.54157	0.0154008	0.179781	-3.3354
EFHD1	-0.881799	6.12995	-2.5414	0.0154073	0.179781	-3.33577
[truncated: 21,346 more rows]
