# Supplementary material for: Predicted Disease-Specific Immune Infiltration Patterns Decode the Potential Mechanisms of Long Non-Coding RNAs in Primary Sjogren’s Syndrome
Source: Front Immunol. 2021 Apr 14;12:624614. doi: 10.3389/fimmu.2021.624614 (PMC8079748; doi:10.3389/fimmu.2021.624614)
Supplement: Supplementary Table 6 — Immune score signature employed in the estimation of immune state of control, pSS and “Sicca”. [file Table_6.xlsx]

## Sheet: Sheet1
row.names(tT)	logFC	AveExpr	t	P.Value	adj.P.Val	B
PTPN20B	-2.06716	4.27471	-7.40431	1.43581e-08	0.000335189	9.239
BCL2L11	-1.18328	4.44336	-6.08908	6.76224e-07	0.00563707	5.81891
RALGAPA2	-1.21758	4.5902	-6.06594	7.24404e-07	0.00563707	5.75725
NANOG	-1.50967	4.77027	-5.89917	1.19044e-06	0.00680208	5.31179
TMEM262	0.895127	4.80353	5.77955	1.70094e-06	0.00680208	4.99131
CXCL9	1.66914	5.91383	5.68483	2.25692e-06	0.00680208	4.73707
RGS1	-2.03787	5.70304	-5.64737	2.52409e-06	0.00680208	4.63644
EGR2	-1.69862	5.16724	-5.63447	2.62326e-06	0.00680208	4.60176
CITED2	0.913922	6.07569	5.63245	2.63915e-06	0.00680208	4.59633
IFRD1	-1.01648	4.46974	-5.59932	2.91372e-06	0.00680208	4.50727
C15orf37	1.25803	6.41009	5.51565	3.74123e-06	0.00713803	4.28222
HRASLS	1.15009	6.66126	5.51294	3.77175e-06	0.00713803	4.27491
DNAJC7	-1.18242	4.36422	-5.48922	4.0487e-06	0.00713803	4.21109
ABCC8	0.828889	4.52865	5.45787	4.44633e-06	0.00713803	4.1267
EGR3	-2.50666	5.61245	-5.44749	4.58644e-06	0.00713803	4.09875
SNAP23	-1.08364	4.9961	-5.34525	6.22467e-06	0.0074823	3.8235
LOC403323	0.871931	5.54978	5.30984	6.9192e-06	0.0074823	3.72812
KRT8P11	1.04221	3.91565	5.30507	7.01831e-06	0.0074823	3.7153
LOC145474	-1.32476	3.78166	-5.30204	7.08222e-06	0.0074823	3.70712
KCTD21	0.996748	4.89014	5.30167	7.09005e-06	0.0074823	3.70613
KANSL1	-1.24095	3.8495	-5.29882	7.15071e-06	0.0074823	3.69844
CTSLP8	0.983277	3.56618	5.29307	7.27437e-06	0.0074823	3.68298
THRSP	1.88104	8.00713	5.28862	7.37172e-06	0.0074823	3.67099
MIR21	-1.56106	4.88924	-5.25889	8.05591e-06	0.00783605	3.59095
TTTY15	-1.14677	4.7783	-5.2214	9.00997e-06	0.00841351	3.48999
LOC100996756	1.21071	6.64923	5.11683	1.23079e-05	0.0104771	3.20854
HAMP	0.805858	3.72989	5.11656	1.23178e-05	0.0104771	3.20781
CLEC5A	-1.16828	4.16261	-5.10986	1.25662e-05	0.0104771	3.18979
ST8SIA6-AS1	0.843945	5.01453	5.07582	1.39078e-05	0.0108025	3.09823
ANKRD36BP2	-1.17219	5.50593	-5.05676	1.47202e-05	0.0108025	3.04699
ZBTB46-AS1	0.689443	3.19419	5.05486	1.4804e-05	0.0108025	3.04186
USP9Y	-2.24313	5.19872	-5.05144	1.49553e-05	0.0108025	3.03268
RAD51-AS1	-1.08927	5.58388	-5.04277	1.53467e-05	0.0108025	3.00936
MTFMT	0.599324	4.96574	5.03429	1.57392e-05	0.0108025	2.98656
KIDINS220	-1.44039	4.28479	-5.02468	1.61957e-05	0.0108025	2.96075
ANK3	-1.34633	4.61875	-5.00245	1.73036e-05	0.0112209	2.90101
AC007389.3	0.792247	4.77995	4.94172	2.07298e-05	0.0123126	2.73789
CCDC8	1.02339	6.02675	4.93858	2.09236e-05	0.0123126	2.72948
ZNF815P	0.931158	4.88459	4.93803	2.09584e-05	0.0123126	2.72799
PCP4	0.744436	3.64217	4.93123	2.13858e-05	0.0123126	2.70976
KLHL14	-1.39585	3.53264	-4.9275	2.16242e-05	0.0123126	2.69974
MGP	-1.40808	4.65938	-4.91827	2.2226e-05	0.012354	2.67495
ISG15	1.37045	5.84428	4.86939	2.56978e-05	0.0138619	2.54388
NOL12	1.59027	6.14171	4.86382	2.61265e-05	0.0138619	2.52894
TTYH2	1.20692	5.72064	4.84774	2.74032e-05	0.0142162	2.48585
SLC6A16	-1.25373	4.33488	-4.82824	2.90352e-05	0.0147354	2.4336
RASSF10	0.735764	4.95014	4.79945	3.16217e-05	0.0154745	2.35653
DUSP5	-1.08083	5.10755	-4.78684	3.2826e-05	0.0154745	2.32278
NSUN6	-1.23047	5.65443	-4.77039	3.44647e-05	0.0154745	2.27877
GPR144	1.25484	4.88372	4.76268	3.52603e-05	0.0154745	2.25816
AKR1C3	1.01416	5.81906	4.76177	3.53554e-05	0.0154745	2.25573
KIAA0485	-1.22151	4.05613	-4.76069	3.54688e-05	0.0154745	2.25284
LRCH3	-1.38273	4.52511	-4.75133	3.64655e-05	0.0154745	2.22781
ERV3-2	-0.940728	3.62183	-4.74649	3.69921e-05	0.0154745	2.21486
GALK2	-0.665276	3.84743	-4.7435	3.73203e-05	0.0154745	2.20688
LINC00312	-0.945796	4.14452	-4.73475	3.8299e-05	0.0154745	2.1835
TTLL5	-1.43584	4.07867	-4.73254	3.85499e-05	0.0154745	2.1776
MGC45922	0.840152	4.98267	4.72305	3.96481e-05	0.0154745	2.15223
RP1-118J21.25	1.38137	4.72037	4.71328	4.08094e-05	0.0154745	2.12616
RNGTT	-0.991792	4.66973	-4.70894	4.13373e-05	0.0154745	2.11455
BIRC7	1.03022	4.29215	4.7057	4.17352e-05	0.0154745	2.1059
RP11-473I1.9	-1.0525	5.05797	-4.70558	4.17499e-05	0.0154745	2.10558
PPARG	0.881885	4.39146	4.70504	4.18167e-05	0.0154745	2.10413
GTSE1	0.789991	4.44264	4.69645	4.28914e-05	0.0154745	2.08122
PRKY	-0.958132	4.0557	-4.69492	4.3086e-05	0.0154745	2.07713
ADSSL1	0.939668	5.60976	4.68521	4.43395e-05	0.0156304	2.05123
PTGIS	0.949148	5.58492	4.68127	4.48592e-05	0.0156304	2.0407
ACTR3C	0.990101	5.06174	4.67469	4.57392e-05	0.0157027	2.02316
PMAIP1	-1.36413	3.69129	-4.66735	4.67417e-05	0.0158143	2.00358
AF198444	-0.789813	3.32433	-4.6594	4.78513e-05	0.0159584	1.98239
FBRS	0.815103	4.17729	4.651	4.90526e-05	0.0161286	1.95999
MRPL39	-1.19483	4.39654	-4.64171	5.04152e-05	0.0163464	1.93525
DPT	1.29202	5.86503	4.62422	5.30845e-05	0.0166577	1.88865
TTYH1	0.668592	3.53292	4.61401	5.47066e-05	0.0166577	1.86147
LOC100289092	0.869287	4.65463	4.61265	5.49266e-05	0.0166577	1.85785
ATRN	0.803758	4.98463	4.61159	5.5099e-05	0.0166577	1.85502
GLTPD2	0.892955	3.55996	4.60301	5.65095e-05	0.0166577	1.83219
LINC00992	1.04075	4.29747	4.59909	5.71653e-05	0.0166577	1.82177
LRRC45	0.727231	4.01261	4.59531	5.78053e-05	0.0166577	1.81171
RP11-379F4.6	-1.14289	3.27497	-4.58823	5.90239e-05	0.0166577	1.79287
DSERG1	-1.13154	4.61206	-4.5881	5.90458e-05	0.0166577	1.79254
MBOAT1	-1.006	5.20398	-4.58565	5.9474e-05	0.0166577	1.78601
TGFB2	-1.06738	6.48275	-4.58378	5.9803e-05	0.0166577	1.78103
C15orf59	0.949547	4.36561	4.58301	5.99376e-05	0.0166577	1.779
ANAPC5	-1.47074	4.42993	-4.57814	6.08029e-05	0.0166993	1.76606
WDR11	-1.00994	4.9853	-4.54305	6.74164e-05	0.0176525	1.67282
PCCB	1.25772	6.29306	4.53649	6.87288e-05	0.0176525	1.65541
TIMP4	0.995735	5.34015	4.53606	6.88159e-05	0.0176525	1.65427
CLCA4	-0.930059	3.52014	-4.53548	6.89339e-05	0.0176525	1.65272
AOC3	1.10925	6.83976	4.53464	6.91032e-05	0.0176525	1.65051
ADRA2C	1.10791	4.45125	4.53401	6.92328e-05	0.0176525	1.64882
C11orf80	-1.68601	4.07773	-4.53237	6.95666e-05	0.0176525	1.64447
CHRNB2	0.709517	4.76929	4.52725	7.06223e-05	0.017724	1.63087
NPFF	-1.16387	4.27125	-4.52048	7.20393e-05	0.017724	1.61294
YRDC	1.1365	6.60478	4.52001	7.21402e-05	0.017724	1.61167
STRBP	-0.956622	6.20666	-4.51651	7.28851e-05	0.017724	1.6024
MBNL2	-1.00709	3.94518	-4.51212	7.38314e-05	0.017769	1.59075
RAB3IP	-0.744818	5.26685	-4.49895	7.67409e-05	0.0182209	1.55585
SBNO2	1.08554	4.20133	4.49661	7.72701e-05	0.0182209	1.54965
FUT4	0.71291	5.17332	4.49014	7.8752e-05	0.0182791	1.5325
LINC01121	0.863543	4.60557	4.48871	7.90827e-05	0.0182791	1.52871
USE1	1.42414	5.57898	4.48441	8.00864e-05	0.0183296	1.51733
B3GNT9	1.51445	5.54373	4.47862	8.14592e-05	0.0184628	1.50198
MBP	-0.832146	4.50363	-4.47186	8.30895e-05	0.0186512	1.48409
ZNF638	-1.23093	3.96623	-4.46225	8.54649e-05	0.0189279	1.45865
LOC727820	-0.65324	4.86372	-4.45946	8.61667e-05	0.0189279	1.45127
RP11-5N11.2	0.815386	4.02534	4.45629	8.69696e-05	0.0189279	1.44289
LOC100128325	0.70611	4.05183	4.45348	8.76885e-05	0.0189279	1.43546
RP11-539L10.3	0.607809	4.84334	4.45082	8.83763e-05	0.0189279	1.42841
LOC102724880	0.964469	4.75366	4.44642	8.95223e-05	0.0189334	1.41678
FASTKD2	-1.20478	4.48926	-4.44451	9.00237e-05	0.0189334	1.41174
LOC254896	0.956986	3.67343	4.43946	9.13648e-05	0.0190187	1.39839
EMC8	1.23059	6.38441	4.43415	9.27965e-05	0.0190187	1.38435
FOSB	-2.34776	5.82409	-4.43387	9.28733e-05	0.0190187	1.38361
ZFAND2A	1.51644	6.67504	4.42395	9.56092e-05	0.0194087	1.3574
PPP1R12C	0.750404	4.24003	4.41768	9.73791e-05	0.0195976	1.34084
WISP2	0.812576	4.08595	4.41184	9.90589e-05	0.0196345	1.32541
LOC100129175	0.563663	3.72854	4.4112	9.92449e-05	0.0196345	1.32371
GAD1	-1.14436	3.70491	-4.40637	0.000100656	0.0197464	1.31097
PELO	0.958593	6.46499	4.40228	0.000101867	0.0198173	1.30018
FLJ45513	0.72144	3.31678	4.39474	0.000104137	0.0200916	1.28029
IMP3	0.997991	6.15373	4.39096	0.000105294	0.0201483	1.27032
TSGA10IP	1.10288	4.91383	4.38328	0.000107685	0.0202996	1.25006
CLHC1	-1.04172	4.87298	-4.38283	0.000107824	0.0202996	1.24889
LOC284600	0.62712	3.42714	4.3754	0.000110192	0.0205794	1.22928
RAB11FIP3	-1.22871	6.07826	-4.36911	0.000112234	0.0207945	1.21271
SDSL	0.437007	3.77075	4.35693	0.000116295	0.0213554	1.18064
AIRE	0.960511	4.1958	4.35057	0.000118473	0.0213554	1.1639
S100A5	0.592219	4.10398	4.3499	0.000118703	0.0213554	1.16214
IL4I1	0.989074	3.76227	4.34642	0.000119914	0.0213554	1.15299
FMO3	0.931749	5.76698	4.34642	0.000119915	0.0213554	1.15298
PLIN1	1.41494	8.47466	4.3416	0.000121612	0.0213554	1.1403
CDRT15	0.888436	4.01544	4.34146	0.000121665	0.0213554	1.13991
ZNF207	-1.13473	5.72347	-4.33448	0.000124165	0.0213922	1.12156
ADAP2	1.0164	4.98147	4.33078	0.00012551	0.0213922	1.11184
GPN2	0.911359	5.21473	4.32651	0.000127082	0.0213922	1.10061
SAYSD1	0.801174	5.48596	4.32638	0.00012713	0.0213922	1.10026
C1QBP	1.07311	6.87004	4.3245	0.000127829	0.0213922	1.09532
SGK494	-0.971194	4.53069	-4.32155	0.000128933	0.0213922	1.08756
AMH	0.651542	3.7145	4.31857	0.000130056	0.0213922	1.07974
DNM3	-0.845305	4.61315	-4.31823	0.000130185	0.0213922	1.07884
FRMD4A	-1.32222	4.13244	-4.31794	0.000130296	0.0213922	1.07807
IRX5	0.986911	5.30235	4.31599	0.000131038	0.0213922	1.07295
SNX8	1.4807	4.6134	4.31042	0.000133178	0.0215905	1.05834
SEC1P	0.542948	4.68071	4.29927	0.000137574	0.0217738	1.02904
LINC00028	0.820165	4.283	4.29907	0.000137652	0.0217738	1.02853
SSTR4	0.818338	3.45526	4.2965	0.000138687	0.0217738	1.02177
PITPNM3	-1.05496	4.88022	-4.29343	0.000139931	0.0217738	1.01372
SLC20A1	-1.19115	3.6733	-4.29182	0.000140588	0.0217738	1.00949
DCAF8	-1.05999	5.36811	-4.29133	0.000140789	0.0217738	1.0082
TSKU	0.90248	5.53122	4.28945	0.00014156	0.0217738	1.00327
AL022341.3	1.1695	4.53173	4.28675	0.000142675	0.0217738	0.996203
CAMK2A	0.710615	4.44449	4.27855	0.00014612	0.0217738	0.97468
CHMP1B	0.704912	6.24546	4.2772	0.000146693	0.0217738	0.971148
NFIA	-1.3473	3.5098	-4.2772	0.000146694	0.0217738	0.971141
SLC22A12	0.958759	4.68567	4.27674	0.000146887	0.0217738	0.969955
ZNF503	1.05929	7.06558	4.27615	0.000147142	0.0217738	0.968391
SLC6A18	0.529264	3.57744	4.27563	0.000147366	0.0217738	0.967022
ZBED2	-1.03621	4.70423	-4.26275	0.000152982	0.0224382	0.933289
PLGLB1	-0.970765	3.43224	-4.26095	0.000153785	0.0224382	0.928567
KISS1	0.716019	3.92279	4.24825	0.000159561	0.0228366	0.895317
TP73	0.862157	4.73021	4.24685	0.000160214	0.0228366	0.891633
LRTM2	1.08336	4.23666	4.24197	0.000162498	0.0228366	0.87887
SEPT5-GP1BB	1.30697	5.21325	4.24024	0.000163315	0.0228366	0.874346
VEGFC	1.00496	5.53759	4.23863	0.000164078	0.0228366	0.870144
F2	0.682266	3.93981	4.23831	0.000164232	0.0228366	0.869299
C10orf71-AS1	0.598176	3.57826	4.23434	0.000166134	0.0228366	0.858918
BC019672	0.691185	3.61922	4.23429	0.000166161	0.0228366	0.858771
REXO1	1.23499	4.42855	4.23317	0.0001667	0.0228366	0.855849
ADARB2	0.684658	5.1227	4.23162	0.00016745	0.0228366	0.851802
IL3RA	0.959735	4.76095	4.23006	0.000168211	0.0228366	0.847713
GALNT9	0.958644	4.87974	4.22997	0.000168254	0.0228366	0.847481
MMAB	0.416829	5.10994	4.22329	0.000171543	0.0230883	0.830031
C1orf210	1.17902	5.70772	4.2222	0.000172087	0.0230883	0.827176
IFI27	0.699588	4.59591	4.21991	0.000173232	0.0231091	0.821197
SNX15	0.89936	6.26902	4.21698	0.000174711	0.0231604	0.813531
RP11-134L10.1	0.647237	4.75986	4.21522	0.000175601	0.0231604	0.808951
WRAP73	1.08677	5.27976	4.21067	0.000177934	0.0232294	0.79705
RP11-111M22.3	1.16066	6.36469	4.20445	0.000181167	0.0232294	0.780815
LOC102725022	1.77305	5.51242	4.2005	0.000183251	0.0232294	0.770506
ZNF667-AS1	1.37461	7.1197	4.19981	0.00018362	0.0232294	0.768693
RP11-305O6.3	-1.03974	3.60965	-4.19889	0.000184109	0.0232294	0.766295
CDHR5	0.578904	3.72196	4.1967	0.000185278	0.0232294	0.760592
FAM95B1	0.890794	4.0923	4.19575	0.00018579	0.0232294	0.758101
TEX13A	0.53383	3.51438	4.19202	0.000187804	0.0232294	0.748384
CYB5D2	0.968725	5.74676	4.19118	0.000188263	0.0232294	0.746183
PRKX	-0.890757	5.1661	-4.19039	0.000188695	0.0232294	0.744117
CHST12	1.01256	5.75846	4.19029	0.00018875	0.0232294	0.743854
CASC14	0.770344	3.84727	4.18659	0.000190777	0.0232294	0.734224
MMP17	0.782425	4.08698	4.1854	0.00019144	0.0232294	0.731098
ALPI	0.776368	3.65897	4.18485	0.000191743	0.0232294	0.729674
SSC5D	0.991613	4.22046	4.1841	0.000192157	0.0232294	0.72773
PTPN5	0.963872	4.70424	4.18345	0.000192521	0.0232294	0.726021
LHPP	1.30295	6.34261	4.18252	0.000193039	0.0232294	0.7236
CYB5A	1.23365	8.14885	4.17955	0.000194702	0.0233094	0.715868
COA1	0.858403	6.49692	4.17476	0.000197423	0.0234041	0.703361
DLK1	0.987232	6.55127	4.17429	0.000197691	0.0234041	0.702137
SLC12A8	1.42053	6.2052	4.16886	0.000200819	0.0234041	0.68799
FEM1A	0.698107	5.07601	4.16794	0.000201354	0.0234041	0.685592
PLEKHN1	1.33415	5.43923	4.16173	0.000204999	0.0234041	0.669425
RBP4	1.79527	6.37678	4.159	0.000206619	0.0234041	0.662328
ABT1	0.928903	5.20941	4.15548	0.000208731	0.0234041	0.653163
TMEM191A	0.660591	3.76638	4.155	0.000209023	0.0234041	0.651906
SLC22A31	1.02842	4.96848	4.15113	0.000211367	0.0234041	0.641855
C19orf68	1.0199	4.71398	4.15039	0.000211825	0.0234041	0.639906
CTD-3126B10.1	0.729636	3.62729	4.14997	0.000212078	0.0234041	0.63883
LOC101930026	1.22197	4.83028	4.14531	0.000214949	0.0234041	0.626711
RPTOR	1.10887	4.5069	4.14444	0.000215494	0.0234041	0.624429
SORBS3	0.545476	4.25701	4.14402	0.000215753	0.0234041	0.62335
RPS10P2	0.789263	4.84245	4.13958	0.000218536	0.0234041	0.611798
NACC1	1.33474	4.88188	4.13818	0.000219422	0.0234041	0.608154
RP11-271C24.3	-1.24537	3.84261	-4.13786	0.000219624	0.0234041	0.607326
SLC22A6	0.607308	4.31494	4.13678	0.000220307	0.0234041	0.604526
RP11-783K16.13	0.52875	4.13628	4.13292	0.000222777	0.0234041	0.594481
LINC00482	0.970687	5.04164	4.13041	0.000224394	0.0234041	0.587968
GAL3ST4	1.07998	7.06105	4.13033	0.000224444	0.0234041	0.587765
TMEM220	0.79177	6.38967	4.13014	0.000224567	0.0234041	0.587273
SMPDL3B	0.76688	6.16376	4.12724	0.000226456	0.0234041	0.579726
LARP7	-0.768019	4.02136	-4.12215	0.000229804	0.0234041	0.566504
HIST1H2AJ	0.834113	4.32963	4.11918	0.000231777	0.0234041	0.558802
GPR1	-0.770564	2.72532	-4.11708	0.000233181	0.0234041	0.55336
CXCL6	-1.36913	3.65642	-4.11551	0.000234244	0.0234041	0.549263
EIF1AY	-2.32176	5.9879	-4.11412	0.000235181	0.0234041	0.545668
TMEM178A	-0.906878	5.22506	-4.11214	0.000236525	0.0234041	0.540532
DNAJB9	1.24612	7.27787	4.11124	0.000237145	0.0234041	0.538177
SRGAP1	-1.18614	5.23805	-4.11098	0.000237321	0.0234041	0.537506
GPR56	0.741183	4.51321	4.11	0.000237987	0.0234041	0.534982
GP1BB	0.97063	4.21741	4.10836	0.000239116	0.0234041	0.530719
GPALPP1	-0.960428	3.67759	-4.10803	0.000239347	0.0234041	0.529848
C21orf37	0.754478	4.38334	4.10717	0.000239935	0.0234041	0.52764
GBX2	0.708687	3.36049	4.10611	0.000240672	0.0234041	0.524877
SLFNL1	-0.658854	3.3252	-4.1055	0.000241097	0.0234041	0.523287
PHF5A	0.959523	5.73551	4.10543	0.000241143	0.0234041	0.523115
PASK	-0.92503	5.63516	-4.10504	0.000241417	0.0234041	0.522093
KCNQ1DN	0.897663	4.685	4.10389	0.000242218	0.0234041	0.519111
PRAF2	0.905327	4.44478	4.10195	0.000243571	0.0234041	0.514093
USP46-AS1	1.01462	4.54767	4.10147	0.000243911	0.0234041	0.512835
LOC100507217	-0.907722	3.36581	-4.10088	0.000244323	0.0234041	0.511315
ANKRD13B	0.932768	3.98708	4.09795	0.000246396	0.0234041	0.503706
CTC-550B14.7	0.883629	4.21341	4.09607	0.00024773	0.0234041	0.49884
HSPB11	-0.856954	3.79753	-4.0956	0.000248066	0.0234041	0.497622
FAM213B	1.59425	5.98566	4.0942	0.000249067	0.0234041	0.493995
AQP6	0.942508	5.35909	4.09411	0.000249132	0.0234041	0.493759
LOC101929880	1.31044	7.68686	4.09062	0.000251647	0.0234041	0.484713
NDUFB7	0.689391	3.66941	4.09054	0.000251702	0.0234041	0.484515
LA16c-381G6.1	0.708565	4.22666	4.09042	0.000251789	0.0234041	0.484205
ZNF653	0.514925	4.26833	4.08752	0.000253898	0.0234041	0.476692
RP11-560G2.2	0.760923	4.30289	4.0868	0.000254428	0.0234041	0.474812
RBBP6	-1.02101	4.71834	-4.08437	0.000256211	0.0234041	0.468526
SLC5A11	0.826304	4.00063	4.08406	0.00025644	0.0234041	0.46772
RPUSD1	1.00878	4.67684	4.08376	0.000256661	0.0234041	0.466943
C19orf54	1.21412	5.73887	4.08361	0.000256771	0.0234041	0.466556
PABPC1P1	0.669255	4.19948	4.08329	0.00025701	0.0234041	0.46572
RP11-728F11.4	0.760642	4.06441	4.07916	0.000260077	0.0234041	0.455039
NTF3	1.11542	5.63092	4.06551	0.000270486	0.0234041	0.419699
RILPL1	1.15217	6.23961	4.06541	0.00027056	0.0234041	0.419453
ARHGAP32	-0.853667	4.58849	-4.06403	0.000271632	0.0234041	0.415892
KIAA1644	0.797543	4.16064	4.06101	0.000274002	0.0234041	0.408069
HP08942	0.700259	3.97744	4.06023	0.000274615	0.0234041	0.406057
LINC01139	-1.07431	4.61151	-4.05879	0.000275756	0.0234041	0.402326
MATK	0.759234	4.48016	4.05441	0.000279244	0.0234041	0.391007
HSPA1L	0.869645	5.36944	4.054	0.000279577	0.0234041	0.389934
HS6ST2	-0.948336	3.88863	-4.052	0.00028118	0.0234041	0.384788
C19orf80	1.32112	4.34764	4.05157	0.000281533	0.0234041	0.383658
RAMP2	0.793722	4.27842	4.05129	0.000281758	0.0234041	0.382939
DLEU2	-1.56523	3.56792	-4.04878	0.000283791	0.0234041	0.376466
NES	0.660843	4.04264	4.04647	0.00028568	0.0234041	0.370494
RBM6	-1.01511	5.4493	-4.04593	0.000286124	0.0234041	0.369096
NACC2	1.38232	7.48849	4.04518	0.000286744	0.0234041	0.367147
SCD5	-0.875284	4.55741	-4.04384	0.000287843	0.0234041	0.363702
NNAT	0.620643	4.41124	4.0426	0.000288871	0.0234041	0.360493
CST9	0.834957	3.94787	4.04238	0.000289053	0.0234041	0.359925
CCNE1	0.699668	5.40514	4.0406	0.000290529	0.0234041	0.35534
SEMA3B	0.585093	3.55999	4.03891	0.000291943	0.0234041	0.35097
RTN4RL1	1.02204	4.27029	4.03827	0.000292478	0.0234041	0.349322
TCF15	1.017	4.44405	4.03718	0.0002934	0.0234041	0.34649
RNF113A	1.10023	6.95899	4.03645	0.000294013	0.0234041	0.344609
LOC102724782	0.887156	4.2556	4.03623	0.000294195	0.0234041	0.344055
CASP16	0.574483	3.8026	4.03546	0.000294848	0.0234041	0.342056
TRIM66	-0.88379	4.04171	-4.03453	0.000295635	0.0234041	0.33966
PTPLA	0.712524	5.05612	4.03424	0.00029588	0.0234041	0.338912
PCDHB13	0.908954	4.46097	4.03149	0.000298226	0.0234041	0.331805
KLHDC4	-0.619985	5.93162	-4.03133	0.000298363	0.0234041	0.331391
LOC102725454	0.558945	4.50806	4.03093	0.000298703	0.0234041	0.330366
MALAT1	-2.13027	4.34115	-4.03089	0.000298737	0.0234041	0.330264
PHOX2A	0.754729	4.6763	4.03001	0.000299488	0.0234041	0.328002
ST6GALNAC5	-1.14136	3.56475	-4.02951	0.000299921	0.0234041	0.326702
PLEK2	0.724616	5.6773	4.02671	0.000302332	0.0234041	0.319495
DKFZP434H168	0.686918	3.75107	4.0238	0.00030487	0.0234041	0.311971
TRIM13	-1.10348	3.64583	-4.02292	0.000305636	0.0234041	0.309711
TMEM59L	0.845436	4.56988	4.02253	0.000305981	0.0234041	0.308698
DEGS2	0.570259	4.11977	4.02181	0.000306614	0.0234041	0.306836
C9orf172	1.14326	5.00095	4.02089	0.000307421	0.0234041	0.30447
ACTL10	0.668883	4.17524	4.02036	0.000307883	0.0234041	0.30312
LOC374443	-0.978986	3.82324	-4.01999	0.000308213	0.0234041	0.302156
SMARCE1P2	0.544259	4.29421	4.01957	0.000308584	0.0234041	0.301074
SERP2	-0.932934	3.41473	-4.01735	0.000310552	0.0234041	0.295352
CCNO	1.41015	6.01579	4.01533	0.000312358	0.0234041	0.290132
NFKBIL1	1.15593	5.06051	4.01508	0.00031258	0.0234041	0.289493
RBKS	0.577711	5.16017	4.01359	0.000313919	0.0234041	0.285646
ZNF738	-1.27364	5.72016	-4.01317	0.000314296	0.0234041	0.284565
HES2	0.682881	4.55797	4.0117	0.000315616	0.0234041	0.280795
PRR5L	-0.923773	4.56636	-4.00757	0.000319373	0.0234041	0.270145
TONSL	0.517104	3.27896	4.00623	0.000320601	0.0234041	0.266692
CPZ	0.712043	4.19413	4.00543	0.000321335	0.0234041	0.264634
GLIDR	0.87473	4.72334	4.00165	0.000324829	0.0234041	0.254903
XAGE1B	0.880544	3.99547	4.00066	0.000325748	0.0234041	0.252361
GPBP1L1	-0.866202	3.79669	-4.0005	0.000325898	0.0234041	0.251946
ANKRD39	0.799427	4.65776	3.99977	0.000326576	0.0234041	0.250076
KLHL25	0.766116	4.75273	3.99794	0.000328299	0.0234041	0.245341
FAM71E1	0.97227	4.04417	3.99791	0.000328322	0.0234041	0.245276
LOC100289495	0.652289	4.27677	3.99778	0.000328441	0.0234041	0.244951
PIK3R1	-1.02434	3.85473	-3.99623	0.000329903	0.0234041	0.240954
S100A1	0.922717	5.49138	3.99606	0.000330065	0.0234041	0.240514
CST6	0.712791	3.8691	3.99585	0.000330264	0.0234041	0.239971
STAC3	0.725721	4.75319	3.99479	0.000331264	0.0234041	0.23725
MRPL17	1.63207	7.32177	3.99235	0.000333588	0.0234041	0.23096
TGFBRAP1	0.675827	5.42625	3.99184	0.000334072	0.0234041	0.229654
KCNG2	0.581895	3.60256	3.99169	0.000334211	0.0234041	0.229281
TIGD5	1.61022	5.53014	3.9904	0.000335447	0.0234041	0.225959
NETO2	-1.12268	3.93636	-3.98999	0.000335845	0.0234041	0.224894
IQCH	-1.21225	3.5896	-3.98988	0.000335949	0.0234041	0.224615
PERM1	0.994958	4.70472	3.98913	0.000336665	0.0234041	0.222698
KCTD14	1.26984	7.10102	3.98834	0.000337429	0.0234041	0.22066
TRIM27	0.879588	7.46532	3.98816	0.000337608	0.0234041	0.220181
APOL6	-0.962212	3.28262	-3.98791	0.000337844	0.0234041	0.219555
FOXJ1	0.730311	4.76954	3.9879	0.000337855	0.0234041	0.219524
GDF2	0.691995	5.00711	3.98762	0.000338128	0.0234041	0.218799
PDGFRL	0.898717	5.18014	3.98708	0.000338652	0.0234041	0.217404
PWAR6	-1.04785	4.71449	-3.98652	0.000339187	0.0234041	0.215985
ASH1L	-1.15089	5.72446	-3.98632	0.000339381	0.0234041	0.215469
PITRM1	-0.596602	3.31945	-3.98623	0.000339468	0.0234041	0.215239
TNP1	0.789157	4.24194	3.98204	0.000343557	0.0234041	0.204467
PSMD8	1.57998	6.15988	3.9818	0.000343793	0.0234041	0.203848
AP001630.5	0.672343	3.79175	3.98171	0.000343887	0.0234041	0.203603
FGF6	0.800718	4.49422	3.9811	0.000344483	0.0234041	0.202045
PHC3	-0.672112	4.4256	-3.98048	0.000345098	0.0234041	0.20044
LOC101927599	0.54164	3.28263	3.98033	0.00034524	0.0234041	0.20007
AX748157	0.714411	4.03555	3.9798	0.000345763	0.0234041	0.198708
NINL	-0.860319	5.55145	-3.9787	0.000346855	0.0234041	0.195872
CORT	0.62032	3.54242	3.97814	0.000347412	0.0234041	0.19443
LRRTM1	0.881638	4.57678	3.97658	0.000348966	0.0234041	0.190414
FSBP	-1.28875	4.19454	-3.97637	0.000349169	0.0234041	0.189891
PITPNM1	0.749861	4.42027	3.97545	0.000350095	0.0234041	0.187508
LOC100507656	0.673694	4.36759	3.97535	0.000350189	0.0234041	0.187266
RECQL4	0.955723	4.63735	3.97528	0.000350262	0.0234041	0.187079
SCT	0.696386	3.29617	3.97399	0.000351558	0.0234041	0.183756
GSX2	0.716517	4.39535	3.97362	0.000351923	0.0234041	0.182824
CNFN	0.853397	4.03095	3.97284	0.000352711	0.0234041	0.18081
STRAP	-0.854464	4.17777	-3.97263	0.000352917	0.0234041	0.180287
C9orf116	0.478352	4.2022	3.97244	0.000353115	0.0234041	0.179781
CHST8	0.633899	4.20158	3.9705	0.000355078	0.0234041	0.174794
CCDC74A	0.691024	3.79122	3.9699	0.000355682	0.0234041	0.173267
C17orf53	0.876521	4.95367	3.96922	0.000356372	0.0234041	0.171523
LOC102724257	-0.608948	3.82856	-3.96903	0.00035657	0.0234041	0.171024
SSU72P8	0.57356	3.52826	3.9687	0.000356901	0.0234041	0.170188
LOC388210	1.11015	5.32418	3.96743	0.0003582	0.0234235	0.166919
AX747826	-0.539497	3.80038	-3.96444	0.000361272	0.0234987	0.15924
MMP3	-0.835818	3.51099	-3.96435	0.000361363	0.0234987	0.159012
GUCA2B	0.576818	4.00986	3.9632	0.00036255	0.0235104	0.156063
SHARPIN	1.29086	5.38606	3.96104	0.000364789	0.02359	0.150525
AC068039.4	-0.813015	3.6654	-3.96005	0.000365826	0.0235917	0.147973
RBAKDN	0.985189	5.03412	3.95816	0.000367805	0.023654	0.143119
HHLA3	0.820802	5.59775	3.9542	0.00037198	0.0237074	0.132967
C15orf61	1.3605	7.83303	3.95353	0.000372687	0.0237074	0.13126
MPRIP	0.715966	5.6358	3.95267	0.000373606	0.0237074	0.129045
LOC100506319	0.745804	4.63919	3.9518	0.000374531	0.0237074	0.126822
ARMC5	1.29659	5.43895	3.95131	0.00037506	0.0237074	0.125553
ZNF124	-1.60638	4.47087	-3.95044	0.000375988	0.0237074	0.12333
ZNF786	0.854206	5.22254	3.94985	0.000376622	0.0237074	0.121815
FABP4	1.21596	5.92927	3.94972	0.000376759	0.0237074	0.121487
DDX3Y	-2.45576	6.24026	-3.94863	0.000377938	0.0237177	0.118676
RFX6	-1.21468	3.48586	-3.9469	0.000379809	0.0237711	0.114237
HCAR3	-0.725526	5.86601	-3.94544	0.000381387	0.0238061	0.110508
SNAP91	-0.732326	3.49892	-3.94317	0.000383863	0.0238967	0.104689
C22orf39	0.731078	5.28043	3.93873	0.00038875	0.0239754	0.0933131
FAM57B	0.916216	4.93055	3.93838	0.000389141	0.0239754	0.0924086
PPP1R1A	0.873301	4.82564	3.93723	0.000390418	0.0239754	0.0894639
SYTL5	-0.834059	4.33097	-3.93715	0.000390504	0.0239754	0.0892637
PPIC	0.99017	5.97607	3.93636	0.000391381	0.0239754	0.0872474
C16orf91	0.886534	6.20698	3.93563	0.000392194	0.0239754	0.0853825
JSRP1	1.16049	4.00368	3.93553	0.000392315	0.0239754	0.0851041
BV03S1J2.2	0.990139	4.40819	3.93183	0.000396471	0.0241661	0.0756293
C1orf200	0.696138	5.24077	3.92966	0.000398927	0.0242525	0.0700778
RPL27AP	1.02687	4.87466	3.92665	0.000402353	0.0242649	0.0623877
MVD	0.743826	4.22469	3.92638	0.000402666	0.0242649	0.0616897
KCNC2	0.590372	3.64686	3.92467	0.000404629	0.0242649	0.0573161
REEP1	-0.529038	3.93186	-3.92421	0.000405162	0.0242649	0.0561326
FGF17	0.874738	4.46054	3.92177	0.000407986	0.0242649	0.0498884
NSMF	0.92393	4.38654	3.92075	0.000409168	0.0242649	0.0472889
CBR1	1.28274	6.14849	3.91726	0.000413257	0.0242649	0.0383495
FATE1	0.971333	5.1421	3.91715	0.000413379	0.0242649	0.0380831
TSSK6	0.86129	4.37185	3.9167	0.000413907	0.0242649	0.0369366
IL13	0.932456	4.41572	3.91546	0.000415376	0.0242649	0.0337514
CT47A1	0.80426	3.60861	3.91361	0.00041757	0.0242649	0.0290147
HIST3H2A	1.16337	5.89062	3.91329	0.000417948	0.0242649	0.0282013
BUD31	0.60845	4.20801	3.91244	0.000418953	0.0242649	0.0260437
CTC-523E23.1	-1.19619	3.40176	-3.91172	0.000419814	0.0242649	0.024198
HOTS	0.744112	3.52262	3.91166	0.000419887	0.0242649	0.0240422
TXK	-0.727196	3.76587	-3.91162	0.000419936	0.0242649	0.023937
TFEC	-1.041	3.87452	-3.91009	0.000421771	0.0242649	0.0200179
MGC24103	-1.05705	4.28483	-3.90874	0.000423385	0.0242649	0.0165846
ACSF3	0.817545	5.00697	3.908	0.000424284	0.0242649	0.0146772
CCDC167	1.08001	5.45968	3.90645	0.000426151	0.0242649	0.0107314
PPP6R3	-0.715897	4.81604	-3.90628	0.000426361	0.0242649	0.0102873
SEC24B-AS1	-1.004	3.77632	-3.906	0.000426694	0.0242649	0.00958707
VSIG4	0.805509	5.53282	3.90371	0.000429482	0.0242649	0.00373257
CCDC51	1.04776	5.71525	3.90295	0.000430413	0.0242649	0.00178537
ZMYND10	0.871175	4.67643	3.90295	0.000430418	0.0242649	0.0017767
LSM2	1.0103	4.28715	3.90077	0.000433082	0.0242649	-0.00376966
IRX2	0.681255	4.8099	3.89869	0.000435651	0.0242649	-0.00908601
FILIP1	-1.0997	3.61249	-3.89865	0.000435699	0.0242649	-0.00918457
IQCG	-0.849895	4.79712	-3.89624	0.000438698	0.0242649	-0.0153489
VRTN	0.773114	4.5605	3.89598	0.000439015	0.0242649	-0.0159992
ALPP	0.757599	4.10505	3.89597	0.00043903	0.0242649	-0.0160304
HES4	0.631932	3.60399	3.89463	0.000440711	0.0242649	-0.0194636
PRR22	0.564096	3.74545	3.89407	0.000441404	0.0242649	-0.0208758
RC3H1	-1.28749	3.60421	-3.89349	0.000442137	0.0242649	-0.0223669
MAPK8IP1	0.664458	3.75031	3.89277	0.000443042	0.0242649	-0.0242048
KIAA1656	0.634251	4.0866	3.89226	0.000443685	0.0242649	-0.0255087
VCX2	0.992964	4.48604	3.89214	0.000443835	0.0242649	-0.0258121
RAF1	-0.628622	5.48173	-3.89199	0.000444027	0.0242649	-0.0262005
QRICH1	0.792328	4.77084	3.89194	0.000444092	0.0242649	-0.0263319
ALG3	0.841066	5.68522	3.89148	0.000444662	0.0242649	-0.0274852
ADH1B	1.33196	8.81465	3.89086	0.000445453	0.0242649	-0.0290823
OR5P2	-1.13192	4.01663	-3.89075	0.000445592	0.0242649	-0.0293627
PDCD5	-0.76269	5.21586	-3.88975	0.000446851	0.0242649	-0.0318987
RP11-613M5.1	0.588242	3.71052	3.88948	0.000447199	0.0242649	-0.0325973
EPHB6	1.08014	5.15426	3.88815	0.000448886	0.0242649	-0.0359814
FICD	0.876984	5.5321	3.88809	0.00044897	0.0242649	-0.0361503
C17orf77	1.11311	4.77405	3.88764	0.000449548	0.0242649	-0.0373047
SHF	0.697817	4.51197	3.88715	0.000450173	0.0242649	-0.0385538
RAB3IL1	0.866454	5.22887	3.88709	0.000450241	0.0242649	-0.0386894
AX746823	-0.899033	4.90544	-3.88278	0.000455779	0.0242649	-0.0496748
STX11	-1.2863	3.78966	-3.88201	0.000456784	0.0242649	-0.0516547
TRIML2	0.659902	3.87261	3.87909	0.000460575	0.0242649	-0.0590811
SPI1	0.654849	3.60127	3.87807	0.000461921	0.0242649	-0.0617036
ZNF345	0.835189	5.81231	3.87718	0.000463089	0.0242649	-0.0639724
LOC100287098	1.00432	4.92858	3.8766	0.000463852	0.0242649	-0.0654513
EGR1	-1.64776	7.97437	-3.87583	0.000464856	0.0242649	-0.0673947
PNMT	0.631714	4.7175	3.87562	0.000465131	0.0242649	-0.0679245
PDCD2L	1.18341	5.96528	3.8755	0.000465295	0.0242649	-0.0682419
CDK5R2	0.519668	3.55124	3.87519	0.000465699	0.0242649	-0.0690221
KCNMB1	0.902998	5.66191	3.87517	0.000465726	0.0242649	-0.0690744
IL13RA2	-0.812241	4.05523	-3.87426	0.000466934	0.0242649	-0.0714008
CA7	0.690397	4.41005	3.87398	0.000467306	0.0242649	-0.0721161
MTMR1	-1.47743	3.55599	-3.87347	0.000467988	0.0242649	-0.0734275
TBL1X	-0.789328	3.16973	-3.87119	0.000471013	0.0242649	-0.0792162
LOC100133130	-0.930566	4.24909	-3.87035	0.000472144	0.0242649	-0.0813714
SYT5	0.711816	3.6008	3.86953	0.000473234	0.0242649	-0.0834428
IRX1	1.40716	6.82505	3.86938	0.000473441	0.0242649	-0.0838343
TBC1D21	0.440123	4.22814	3.86936	0.000473461	0.0242649	-0.0838733
CXCL5	-1.1789	3.45174	-3.86893	0.000474046	0.0242649	-0.0849818
TUBG1	0.812982	4.34222	3.86867	0.000474396	0.0242649	-0.0856454
GTF2A2	-1.18649	3.61284	-3.86725	0.000476301	0.0242649	-0.0892456
FABP7	1.09722	5.76614	3.86601	0.000477986	0.0242649	-0.0924192
AK096592	-0.815966	4.10944	-3.86566	0.000478458	0.0242649	-0.0933061
IZUMO4	1.01282	5.01016	3.86537	0.000478846	0.0242649	-0.0940328
TNC	-1.33346	3.9264	-3.86454	0.000479985	0.0242649	-0.0961684
LSAMP-AS1	0.687235	4.01127	3.86388	0.000480878	0.0242649	-0.0978377
GUSBP4	-1.1049	4.41231	-3.86345	0.00048146	0.0242649	-0.0989233
LOC100996717	1.59061	6.06427	3.8632	0.000481802	0.0242649	-0.0995619
RNA45S5	0.873875	5.00943	3.8625	0.000482765	0.0242649	-0.101356
TXLNGY	-1.9223	5.98024	-3.8623	0.000483038	0.0242649	-0.101863
TCAP	0.703041	5.08328	3.86161	0.000483974	0.0242649	-0.103603
LILRB3	1.19588	5.70417	3.86133	0.000484362	0.0242649	-0.104322
FKBP11	0.884136	6.04832	3.85973	0.000486564	0.0243205	-0.108397
PRX	0.923466	4.77206	3.85839	0.000488414	0.0243205	-0.111806
TRIM17	0.863749	4.0482	3.8578	0.000489231	0.0243205	-0.113307
FOXRED2	0.879003	4.77867	3.85751	0.00048964	0.0243205	-0.114058
TRIM35	1.05913	6.94011	3.85669	0.000490778	0.0243253	-0.116143
PINX1	1.20762	4.597	3.85509	0.000493003	0.0243297	-0.120206
ZBED3-AS1	-0.764332	3.34024	-3.85345	0.000495294	0.0243297	-0.124371
PAPPA	-1.30638	3.83425	-3.85243	0.000496731	0.0243297	-0.126972
TMEM151A	0.846779	4.06093	3.85212	0.000497169	0.0243297	-0.127765
LOC338963	0.816631	4.81669	3.84962	0.000500691	0.0243297	-0.134106
RP11-998D10.7	0.778974	3.39971	3.84884	0.00050181	0.0243297	-0.13611
MAP3K10	1.04629	4.99436	3.84854	0.000502229	0.0243297	-0.13686
CTD-2587H24.10	0.716243	4.70611	3.84699	0.000504444	0.0243297	-0.140812
TNK1	0.869223	5.32975	3.84635	0.000505352	0.0243297	-0.142427
MED19	0.58444	5.49223	3.84601	0.000505838	0.0243297	-0.143291
ABCB5	-1.07099	3.00419	-3.84522	0.000506965	0.0243297	-0.14529
LOC100506368	0.594847	4.26857	3.84502	0.00050726	0.0243297	-0.145811
PDE6D	0.703765	5.81641	3.84463	0.000507815	0.0243297	-0.146794
MRPS16	1.14294	6.09639	3.8444	0.000508155	0.0243297	-0.147395
GATAD1	-0.558595	4.77197	-3.84418	0.000508457	0.0243297	-0.147929
PGBD1	-0.731472	3.87591	-3.84261	0.00051073	0.0243297	-0.151934
SCARNA17	0.415503	4.28973	3.84242	0.000510998	0.0243297	-0.152406
MEX3A	0.909683	4.91709	3.8417	0.00051204	0.0243297	-0.154236
METRN	1.02809	5.08299	3.84044	0.000513868	0.0243297	-0.157435
PMP22	1.2669	7.81292	3.83842	0.000516816	0.0243297	-0.162573
GIGYF1	0.633038	4.01646	3.83826	0.000517053	0.0243297	-0.162985
TRIM38	-0.658306	4.18327	-3.83648	0.000519667	0.0243297	-0.167513
RPL35P8	0.895195	5.27126	3.83619	0.000520084	0.0243297	-0.168234
LRRC8B	-0.897321	4.48657	-3.83539	0.000521258	0.0243297	-0.170258
PLCH2	0.985723	4.52387	3.83495	0.000521917	0.0243297	-0.171394
GPATCH2L	-1.10394	4.29612	-3.83471	0.000522263	0.0243297	-0.171989
LRRC29	0.557408	3.93461	3.83464	0.000522375	0.0243297	-0.172181
CCDC105	0.700509	3.8446	3.83282	0.000525063	0.0243297	-0.17679
ASAP1	-0.670252	3.85745	-3.83071	0.000528202	0.0243297	-0.182142
MAD2L1BP	1.13643	6.70127	3.8299	0.000529413	0.0243297	-0.184198
DPEP1	0.94271	4.84527	3.82989	0.00052944	0.0243297	-0.184244
CECR2	-0.954741	3.83226	-3.82976	0.000529626	0.0243297	-0.184559
DNAJB8	0.656367	3.70898	3.82905	0.000530698	0.0243297	-0.186374
POLE4	1.01733	5.82384	3.82861	0.000531349	0.0243297	-0.187476
CAV1	0.5937	7.35338	3.82858	0.000531401	0.0243297	-0.187563
SLC7A5	1.20411	5.54586	3.82756	0.000532931	0.0243297	-0.190144
WDR25	0.708929	3.89118	3.82731	0.000533301	0.0243297	-0.190768
C22orf31	0.703401	4.26642	3.8259	0.000535442	0.0243297	-0.194365
ZDHHC1	0.513281	4.21453	3.82571	0.000535725	0.0243297	-0.194841
MPV17L2	0.624367	5.26414	3.82504	0.000536745	0.0243297	-0.196547
EVA1B	1.33464	5.47512	3.82488	0.000536985	0.0243297	-0.196949
LOC100289098	0.975216	7.1691	3.8246	0.000537402	0.0243297	-0.197646
MYL7	0.722047	4.28301	3.82439	0.000537727	0.0243297	-0.19819
LYAR	1.21199	5.14298	3.82296	0.000539901	0.0243297	-0.201811
VPS13A-AS1	0.727783	4.85552	3.82246	0.000540659	0.0243297	-0.203071
MSS51	-0.645015	4.67268	-3.82139	0.000542294	0.0243297	-0.205782
GATA1	0.652529	4.70826	3.82103	0.000542854	0.0243297	-0.206709
RP1-170O19.17	0.502502	3.34239	3.82039	0.00054384	0.0243297	-0.208338
ARHGEF40	-0.727697	5.91473	-3.81989	0.000544606	0.0243297	-0.209602
ARF1	0.980973	4.57498	3.81951	0.000545187	0.0243297	-0.21056
LA16c-380H5.4	0.929608	4.51003	3.81894	0.000546061	0.0243297	-0.211996
PCYT2	0.846532	4.44765	3.81892	0.000546093	0.0243297	-0.21205
ZNF33B	0.664458	5.1789	3.81892	0.000546103	0.0243297	-0.212066
PRKAR2B	1.32152	7.8054	3.81666	0.000549601	0.0244389	-0.217798
SCN11A	-1.35104	3.21577	-3.81363	0.000554308	0.0246014	-0.225454
XAGE2	0.629794	4.04779	3.81198	0.000556903	0.0246392	-0.229646
PHTF1	-0.97385	3.91612	-3.80934	0.000561067	0.0246392	-0.236335
CSAG2	0.715549	3.77915	3.80772	0.000563641	0.0246392	-0.240443
SNHG10	0.502718	2.78544	3.80723	0.000564415	0.0246392	-0.241674
LOC100129406	-1.05961	3.32452	-3.80722	0.000564435	0.0246392	-0.241707
TADA2B	0.654503	6.41116	3.80664	0.000565362	0.0246392	-0.243179
HLCS	1.02904	5.83741	3.8061	0.000566216	0.0246392	-0.244535
AC008746.12	-0.820325	4.38833	-3.80552	0.00056715	0.0246392	-0.246013
NXT1	1.33027	6.69732	3.80457	0.000568665	0.0246392	-0.248408
C10orf71	0.549267	3.63095	3.80455	0.000568695	0.0246392	-0.248455
SLC30A10	-1.61356	3.56702	-3.80436	0.000569002	0.0246392	-0.24894
MAGEC2	-1.23307	4.2804	-3.80313	0.000570981	0.0246392	-0.252056
TEKT5	0.554776	4.88635	3.80283	0.000571471	0.0246392	-0.252827
TCEANC	-1.14565	4.77459	-3.80229	0.00057234	0.0246392	-0.254189
SLC25A48	0.918159	5.33429	3.80208	0.000572684	0.0246392	-0.254729
SLC39A14	-1.18872	4.1223	-3.80122	0.000574076	0.0246392	-0.256908
CEBPE	0.838923	4.38387	3.80119	0.000574108	0.0246392	-0.256959
LOC155060	0.518085	4.70149	3.79984	0.000576312	0.0246392	-0.260398
LINC00523	0.841702	4.80779	3.79959	0.000576709	0.0246392	-0.261015
KLHL42	-0.647472	5.61465	-3.79937	0.000577071	0.0246392	-0.261579
CNOT7	-0.801941	4.32279	-3.79873	0.00057811	0.0246392	-0.263193
CDHR2	0.444834	4.22348	3.79857	0.000578381	0.0246392	-0.263614
WISP1	-1.10227	3.47366	-3.79613	0.000582359	0.0247335	-0.269765
LRRC16B	1.26475	4.88221	3.79484	0.000584494	0.0247335	-0.27305
C1QTNF3	-1.06222	3.66207	-3.79246	0.00058842	0.0247335	-0.279057
LINC00478	-1.10935	5.50773	-3.79133	0.000590293	0.0247335	-0.281909
CCL14	1.20583	5.58801	3.7908	0.000591175	0.0247335	-0.28325
ADIPOR1	1.20739	7.68458	3.78978	0.000592874	0.0247335	-0.285826
ALMS1-IT1	-1.27543	3.62319	-3.78966	0.000593084	0.0247335	-0.286142
TMEM254	0.834952	4.95201	3.78928	0.000593724	0.0247335	-0.287111
SLC40A1	-0.975983	4.849	-3.78872	0.000594656	0.0247335	-0.288519
CRB3	1.16381	6.39196	3.78866	0.000594754	0.0247335	-0.288666
IL10RB	0.894584	6.1858	3.7872	0.000597212	0.0247335	-0.292367
MAMDC2	-0.81173	4.12077	-3.78715	0.000597285	0.0247335	-0.292477
LOC100133669	0.523347	4.05448	3.78654	0.000598318	0.0247335	-0.294027
RP11-426C22.5	0.597132	3.88855	3.78596	0.000599297	0.0247335	-0.295494
TMEM216	1.14796	6.73083	3.78306	0.000604211	0.0247335	-0.302822
ALDH3B2	1.03244	6.44363	3.78149	0.000606882	0.0247335	-0.30678
PABPC1L	-0.667467	4.81401	-3.78129	0.000607224	0.0247335	-0.307285
TMEM175	0.695137	5.49748	3.78111	0.000607533	0.0247335	-0.307742
PPA2	-1.10646	3.96755	-3.78074	0.000608168	0.0247335	-0.30868
GNB1L	0.738161	4.91398	3.77974	0.000609883	0.0247335	-0.311206
HPS6	0.963168	5.48642	3.77973	0.000609907	0.0247335	-0.311242
PCDHGA8	-0.776259	3.85507	-3.77948	0.000610327	0.0247335	-0.311859
RHPN1	0.837147	5.39468	3.77921	0.000610804	0.0247335	-0.312561
LOC101928631	0.573591	4.49262	3.77852	0.000611977	0.0247335	-0.314282
ZNF646	0.632333	4.19193	3.77579	0.000616708	0.0247335	-0.321191
LOC101928961	-0.978366	2.99846	-3.77529	0.00061757	0.0247335	-0.322444
CSN2	0.761442	5.99938	3.77465	0.000618682	0.0247335	-0.324058
MSL3	-0.887808	4.73478	-3.7737	0.000620351	0.0247335	-0.326475
ALPPL2	0.790926	4.96541	3.77324	0.000621144	0.0247335	-0.327621
FIBIN	-0.830326	3.62684	-3.77262	0.000622225	0.0247335	-0.329181
CREB5	-1.14145	4.07756	-3.77146	0.000624272	0.0247335	-0.332128
TTLL1	0.889857	4.42493	3.77081	0.000625415	0.0247335	-0.33377
HAGHL	1.31025	5.09875	3.76978	0.000627214	0.0247335	-0.336346
LEP	0.856476	4.65888	3.76977	0.000627243	0.0247335	-0.336387
NDUFV3	1.05601	5.72906	3.76947	0.000627771	0.0247335	-0.337143
CDC37P1	0.649494	3.68109	3.7689	0.000628781	0.0247335	-0.338585
RP11-309G3.3	-0.855876	4.22928	-3.76839	0.000629675	0.0247335	-0.33986
LINC01118	0.476638	4.35894	3.7683	0.000629838	0.0247335	-0.340091
PAGR1	0.693083	5.97375	3.76787	0.000630596	0.0247335	-0.34117
ORM1	0.645015	3.92129	3.76772	0.000630858	0.0247335	-0.341543
USP13	0.557238	5.0672	3.76771	0.000630877	0.0247335	-0.341571
C16orf74	0.657525	4.10891	3.76747	0.000631308	0.0247335	-0.342182
IGSF22	0.80936	5.03836	3.76719	0.000631805	0.0247335	-0.342889
LOC102725072	1.00297	4.93124	3.76446	0.000636685	0.0247335	-0.349792
DIRAS1	0.724242	4.21792	3.7644	0.000636779	0.0247335	-0.349924
LOC102724312	0.684422	3.75134	3.76415	0.00063723	0.0247335	-0.350558
CEMP1	0.659598	3.51236	3.76404	0.000637423	0.0247335	-0.35083
RPP21	0.753145	5.13561	3.7638	0.000637868	0.0247335	-0.351457
FNBP1	-1.03878	3.93314	-3.76362	0.000638179	0.0247335	-0.351894
PITX2	0.670561	3.92125	3.76344	0.000638513	0.0247335	-0.352363
SLC2A4RG	0.48301	4.92973	3.76335	0.000638665	0.0247335	-0.352576
CHAF1B	0.766336	4.17886	3.76331	0.000638735	0.0247335	-0.352674
VPS26A	-1.04565	3.20983	-3.76315	0.00063902	0.0247335	-0.353075
FGF9	-0.615416	4.42374	-3.76296	0.000639376	0.0247335	-0.353575
THNSL2	-0.844948	4.10829	-3.76294	0.000639411	0.0247335	-0.353623
HLA-DPB2	-0.917523	3.36109	-3.76159	0.000641837	0.0247335	-0.35702
LRRC39	-0.763088	3.37383	-3.76125	0.000642446	0.0247335	-0.357871
IGFALS	0.705979	4.83212	3.76047	0.000643865	0.0247335	-0.35985
HYMAI	-0.839711	3.3629	-3.76045	0.000643901	0.0247335	-0.3599
AC005592.3	-1.4985	3.88012	-3.75952	0.000645573	0.0247335	-0.362226
PRR19	0.845633	4.32498	3.75921	0.00064614	0.0247335	-0.363013
WNT7B	1.05089	5.16465	3.75913	0.000646281	0.0247335	-0.363209
FNDC7	0.753317	4.17815	3.75816	0.000648046	0.0247452	-0.365656
TUBB7P	0.766355	3.68769	3.7578	0.000648708	0.0247452	-0.366572
HBEGF	-0.908428	6.24491	-3.75466	0.000654462	0.0247489	-0.374493
CHD2	-0.905656	6.23043	-3.75463	0.000654522	0.0247489	-0.374575
SLC25A35	0.730881	4.86941	3.75405	0.000655584	0.0247489	-0.376029
RP4-614O4.12	-1.23916	4.66586	-3.75396	0.000655738	0.0247489	-0.376239
GNMT	1.36832	5.05281	3.75378	0.000656076	0.0247489	-0.376701
LIMS1	-0.95489	3.23407	-3.75373	0.000656167	0.0247489	-0.376826
AX746670	-0.774449	4.32396	-3.7537	0.000656226	0.0247489	-0.376906
RP11-757F18.5	-0.744023	4.2364	-3.75301	0.000657493	0.0247567	-0.378637
LHFP	0.791452	6.68367	3.75195	0.000659462	0.0247909	-0.381319
CAPS	0.910067	4.75212	3.75107	0.00066109	0.0248121	-0.38353
NLGN4Y	-1.04418	3.08769	-3.74879	0.000665343	0.0249317	-0.389281
C4orf29	-0.861021	3.97275	-3.7478	0.000667182	0.0249605	-0.391757
TFPI	-1.13893	3.46215	-3.74661	0.000669421	0.0249634	-0.394761
FRS3	0.745442	4.33404	3.74629	0.000670024	0.0249634	-0.395568
NOTUM	0.666295	4.58669	3.74605	0.000670468	0.0249634	-0.396162
KIAA1217	-0.646403	4.68687	-3.74547	0.000671576	0.0249649	-0.397643
CIART	1.00267	5.48053	3.74245	0.000677282	0.025137	-0.405231
LOC100507630	0.636562	3.72742	3.74168	0.000678747	0.0251513	-0.407168
OVOL1	0.890106	5.94975	3.74106	0.000679941	0.0251557	-0.408744
KIF5A	-0.901728	3.848	-3.73883	0.000684193	0.0251805	-0.414334
LRRC37A	0.878569	4.04844	3.73865	0.00068455	0.0251805	-0.414801
MGC50722	0.596742	3.64935	3.73857	0.000684709	0.0251805	-0.41501
NUDT17	0.855262	5.09862	3.73845	0.000684927	0.0251805	-0.415296
SCGN	0.956694	4.95597	3.73397	0.000693586	0.0252101	-0.42656
P2RY11	0.889835	4.0579	3.7337	0.000694121	0.0252101	-0.427252
LGALS12	0.883486	4.66245	3.73361	0.000694301	0.0252101	-0.427484
SNRPN	-1.01813	5.69804	-3.73307	0.000695341	0.0252101	-0.428826
BEND4	-1.27314	3.35389	-3.73235	0.000696756	0.0252101	-0.430648
KCNF1	0.99535	4.55828	3.73142	0.000698568	0.0252101	-0.432978
SUV420H2	0.729307	5.45525	3.73123	0.000698948	0.0252101	-0.433465
RSPH6A	0.923319	4.41617	3.73112	0.000699157	0.0252101	-0.433732
UCP3	0.760915	4.28345	3.72973	0.000701882	0.0252101	-0.437221
LOC102723600	0.501003	3.574	3.72917	0.000702987	0.0252101	-0.438631
KANK3	0.805471	3.78021	3.7289	0.000703534	0.0252101	-0.439328
NRP1	0.933183	6.00936	3.72862	0.000704085	0.0252101	-0.44003
KLRAP1	-1.16874	3.66861	-3.7283	0.00070471	0.0252101	-0.440826
IRF5	0.703727	4.41618	3.72765	0.000705994	0.0252101	-0.442457
PCDHB12	0.487536	3.59727	3.72755	0.000706196	0.0252101	-0.442714
WDFY3	-1.16368	4.31473	-3.72689	0.000707511	0.0252101	-0.444381
KCNQ4	0.727115	4.67345	3.72663	0.00070802	0.0252101	-0.445026
FLYWCH2	0.956407	4.92586	3.72628	0.000708705	0.0252101	-0.445894
SPIN3	-0.997384	4.6784	-3.72622	0.000708822	0.0252101	-0.446042
PATL1	-0.714527	4.81147	-3.72614	0.000708999	0.0252101	-0.446266
KIAA0368	-0.867916	4.16298	-3.72603	0.000709215	0.0252101	-0.446538
KIAA1107	-0.933416	3.47049	-3.72589	0.000709489	0.0252101	-0.446885
SPACA3	0.497181	3.26958	3.72528	0.000710704	0.0252149	-0.448418
HMX1	1.2427	5.13205	3.72455	0.000712165	0.0252284	-0.450259
PLEKHA8	-1.15474	3.63809	-3.7231	0.000715048	0.025259	-0.453881
MYLPF	0.787761	4.80069	3.72274	0.000715786	0.025259	-0.454807
LOC101929726	0.928071	5.39537	3.72243	0.000716393	0.025259	-0.455567
TRIM61	-1.02638	3.71009	-3.72195	0.000717357	0.025259	-0.456772
RP11-263K19.4	0.835577	4.24684	3.72135	0.000718565	0.0252634	-0.45828
UCN3	0.765602	3.6228	3.72071	0.000719859	0.0252708	-0.459893
LOC101928505	-1.25165	3.43329	-3.71973	0.000721837	0.0253022	-0.462353
NEXN	-0.921117	3.85078	-3.7139	0.000733715	0.0255336	-0.476982
RP11-543C4.1	0.593114	5.36207	3.71385	0.000733835	0.0255336	-0.477128
NCR2	0.918593	5.96866	3.71368	0.000734178	0.0255336	-0.477548
IGF2-AS	0.832233	4.546	3.71347	0.000734615	0.0255336	-0.478081
CCNB1	-1.0031	3.32007	-3.71319	0.000735187	0.0255336	-0.478779
RCN3	0.889944	4.18811	3.71314	0.000735283	0.0255336	-0.478896
SLC28A3	-0.950009	3.3351	-3.71226	0.000737109	0.0255336	-0.481119
LOC101928806	0.62802	4.43324	3.71222	0.000737187	0.0255336	-0.481214
AOAH	0.704972	4.67187	3.71065	0.000740422	0.0256076	-0.485138
CAPS2	-0.985177	3.13896	-3.70935	0.000743126	0.0256631	-0.488405
H1FOO	0.834771	4.02381	3.70841	0.000745093	0.025682	-0.490774
BPTF	-0.929601	4.18136	-3.70744	0.000747117	0.025682	-0.493206
HEXIM2	0.744538	4.22053	3.70716	0.000747705	0.025682	-0.493911
TNFSF12	0.999209	5.71111	3.70698	0.000748073	0.025682	-0.494351
ST3GAL4	0.809917	4.23355	3.70448	0.00075332	0.0257032	-0.500616
CRYGEP	0.704234	4.26187	3.70427	0.000753765	0.0257032	-0.501145
LOC101928464	0.542912	3.60604	3.70407	0.0007542	0.0257032	-0.501662
GSG1L	0.861664	4.71304	3.70401	0.000754326	0.0257032	-0.501812
HRH2	0.575642	4.2551	3.70391	0.000754521	0.0257032	-0.502043
ACOT11	-0.822436	4.17378	-3.70355	0.000755297	0.0257032	-0.502964
MIR6878	0.839359	4.77734	3.70237	0.000757794	0.0257507	-0.505922
IHH	0.616906	4.45633	3.70152	0.000759595	0.0257743	-0.508049
SPATA21	0.833624	3.76148	3.70068	0.000761366	0.0257827	-0.510136
INSIG1	0.717147	4.95089	3.70036	0.00076205	0.0257827	-0.510942
FLII	0.599595	4.4812	3.69915	0.000764639	0.0258105	-0.513981
PRELID2	-0.919452	3.85835	-3.6978	0.000767532	0.0258105	-0.517364
CECR3	-0.494126	4.07024	-3.69732	0.000768568	0.0258105	-0.518573
WBSCR22	0.583089	3.98991	3.69707	0.000769091	0.0258105	-0.519183
CKS1B	0.817038	5.81772	3.69659	0.00077013	0.0258105	-0.520392
NDUFB6	-1.20725	4.32574	-3.69638	0.000770576	0.0258105	-0.520911
TUT1	1.29065	4.90894	3.69616	0.000771056	0.0258105	-0.521469
LINC00558	-1.68172	3.32034	-3.69586	0.000771718	0.0258105	-0.522238
RP11-1277A3.1	0.639581	4.77844	3.695	0.00077357	0.0258174	-0.524386
GPLD1	-1.20663	3.35356	-3.69474	0.000774136	0.0258174	-0.525041
FRS2	-0.561326	3.90544	-3.69395	0.000775848	0.0258263	-0.527021
FAM20C	0.705318	4.51766	3.69313	0.000777625	0.0258263	-0.52907
ICE2	-1.60908	3.93208	-3.69308	0.000777721	0.0258263	-0.529181
GNB3	0.849676	4.83653	3.6908	0.0007827	0.0259547	-0.534898
CNOT2	-1.13713	3.57763	-3.68996	0.000784544	0.0259709	-0.537007
IL1RL1	-1.11364	4.01683	-3.68875	0.000787201	0.0259709	-0.540036
SNCG	0.53681	3.60386	3.68836	0.000788061	0.0259709	-0.541014
SCARNA13	-0.419058	3.33658	-3.68818	0.000788451	0.0259709	-0.541458
C19orf40	0.789713	4.75047	3.68799	0.000788869	0.0259709	-0.541933
HIST1H4J	0.519044	5.16689	3.68754	0.000789862	0.0259709	-0.54306
C1QTNF2	0.618077	3.96324	3.68616	0.00079292	0.0260079	-0.546521
CACNB4	-0.863673	3.82314	-3.68563	0.000794094	0.0260079	-0.547847
NBR1	-1.07204	3.88405	-3.68365	0.000798497	0.0260079	-0.5528
BC039122	-0.908582	3.44193	-3.68357	0.000798663	0.0260079	-0.552987
ASXL1	-0.531567	4.41971	-3.68098	0.000804462	0.0260079	-0.559468
FBXO11	-1.21485	3.3338	-3.68082	0.000804834	0.0260079	-0.559882
POP7	1.08037	6.96336	3.68004	0.000806588	0.0260079	-0.561832
DTNA	-1.08043	3.85812	-3.67992	0.000806843	0.0260079	-0.562115
LINC00667	0.673916	6.1552	3.67919	0.000808489	0.0260079	-0.56394
TRMT10B	-0.752828	5.0956	-3.67903	0.000808855	0.0260079	-0.564346
CDR2	1.011	6.86039	3.67735	0.000812661	0.0260079	-0.568552
FRMD5	-0.944652	4.08905	-3.67724	0.000812915	0.0260079	-0.568831
RP1-78O14.1	-1.24763	3.32906	-3.67722	0.000812962	0.0260079	-0.568883
SPATA16	0.52626	4.25808	3.67613	0.000815431	0.0260079	-0.571599
NT5M	0.741496	4.33267	3.67533	0.00081725	0.0260079	-0.573596
C4orf17	0.803283	4.00656	3.67513	0.00081772	0.0260079	-0.574111
CTU2	0.786999	4.87773	3.67495	0.000818132	0.0260079	-0.574562
SIN3B	-0.581817	5.82576	-3.67479	0.00081848	0.0260079	-0.574942
EIF4E	-0.761983	4.96099	-3.67438	0.000819419	0.0260079	-0.57597
DTX2	0.794945	4.27651	3.6739	0.00082052	0.0260079	-0.577172
MAGI2-AS3	-1.73591	3.62478	-3.67384	0.000820666	0.0260079	-0.577331
SERPINB3	-0.690585	3.71462	-3.67377	0.000820829	0.0260079	-0.577509
CD79B	0.8472	4.72198	3.6737	0.00082098	0.0260079	-0.577674
HMGA1P4	0.884745	4.77839	3.67283	0.000822969	0.0260079	-0.579841
ZNF708	-0.813878	3.57651	-3.67283	0.000822973	0.0260079	-0.579846
TSC22D2	-0.843697	4.88591	-3.67183	0.00082528	0.0260079	-0.582353
SNCB	0.64565	3.97612	3.67129	0.00082653	0.0260079	-0.583709
HRH4	-1.2887	3.29966	-3.67121	0.0008267	0.0260079	-0.583893
ZBTB37	-0.594547	4.72147	-3.67075	0.000827773	0.0260079	-0.585054
ACTL6B	0.608141	3.80518	3.67069	0.000827899	0.0260079	-0.585191
LY6D	0.523222	3.53168	3.67067	0.000827957	0.0260079	-0.585253
C1orf64	0.63589	4.59105	3.67028	0.000828851	0.0260079	-0.58622
GRID1-AS1	-1.03154	3.21912	-3.66947	0.000830732	0.0260079	-0.58825
LINC01061	-1.10476	6.50951	-3.66888	0.0008321	0.0260079	-0.589724
LOC100131170	0.540013	3.28669	3.66877	0.000832345	0.0260079	-0.589988
NPPA	0.814099	5.10397	3.66805	0.000834023	0.0260079	-0.591792
CRLF1	0.838433	4.44949	3.66795	0.000834252	0.0260079	-0.592037
GP9	0.712251	5.63514	3.66779	0.000834634	0.0260079	-0.592448
LOC101927503	0.704952	4.38821	3.66715	0.000836121	0.0260079	-0.594042
PGF	0.728184	4.59931	3.66704	0.000836385	0.0260079	-0.594324
ALDH3A1	0.699149	4.29289	3.66568	0.000839546	0.0260079	-0.597702
LOC440330	0.790518	4.72578	3.66539	0.000840226	0.0260079	-0.598428
IL34	1.08447	5.17439	3.66523	0.000840602	0.0260079	-0.598829
FRG1B	-1.20634	4.46452	-3.66418	0.000843063	0.0260079	-0.601446
TFG	-1.06186	3.32028	-3.66392	0.000843674	0.0260079	-0.602095
MYL5	1.16956	4.98911	3.66363	0.000844374	0.0260079	-0.602838
FREM3	-0.724632	3.37299	-3.66253	0.000846958	0.0260079	-0.605575
FKBP8	1.06314	7.26191	3.6622	0.000847736	0.0260079	-0.606396
DLEU2	-1.23202	3.64741	-3.66205	0.000848103	0.0260079	-0.606785
SIAH2	0.903145	5.95155	3.66178	0.000848745	0.0260079	-0.607462
LPPR3	0.581238	3.73496	3.66167	0.000848989	0.0260079	-0.60772
DOLK	0.964881	6.01947	3.66145	0.000849504	0.0260079	-0.608262
LINC01144	0.609744	4.15778	3.66088	0.000850859	0.0260079	-0.609689
PRRX2	1.24202	5.59417	3.66076	0.000851146	0.0260079	-0.609991
SARM1	0.933782	6.02346	3.66007	0.0008528	0.0260243	-0.61173
SLC26A4-AS1	-1.08374	3.36966	-3.65802	0.000857681	0.0261082	-0.616841
PFDN1	1.095	6.38424	3.65716	0.000859728	0.0261082	-0.618975
LOC101928378	0.94181	5.22627	3.65636	0.000861649	0.0261082	-0.620974
ATXN3	-0.916968	4.82007	-3.65584	0.000862888	0.0261082	-0.622261
FAM78A	0.746094	4.77748	3.65582	0.000862952	0.0261082	-0.622327
PGP	1.02528	5.32699	3.65511	0.000864661	0.0261082	-0.624098
EIF4G1	0.600877	4.25462	3.65504	0.000864833	0.0261082	-0.624276
NPIPA5	-1.01762	4.08733	-3.65462	0.000865829	0.0261082	-0.625308
TMEM51-AS1	0.532798	4.62265	3.65439	0.000866389	0.0261082	-0.625886
CCDC153	0.639579	3.33273	3.65394	0.000867475	0.0261082	-0.627008
CATR1	-0.760995	2.89247	-3.65315	0.000869382	0.0261082	-0.628974
RP11-435O5.5	1.02917	4.28959	3.65265	0.000870611	0.0261082	-0.630239
KIN	-1.29133	3.11611	-3.65248	0.000871011	0.0261082	-0.63065
ZNF296	0.888386	4.41098	3.6524	0.000871205	0.0261082	-0.630849
LOC101929609	0.688031	3.85526	3.65117	0.000874208	0.0261414	-0.633931
DNASE2B	1.67443	7.88898	3.65102	0.000874553	0.0261414	-0.634284
TAF12	0.894734	4.98265	3.65017	0.000876626	0.0261621	-0.636404
AQP7	1.08194	5.00866	3.64982	0.000877485	0.0261621	-0.63728
XIAP	-0.858504	5.53524	-3.64853	0.000880657	0.0262147	-0.640511
LOC339803	-0.885517	3.51906	-3.64812	0.00088165	0.0262147	-0.641519
LHX1	0.431794	3.78797	3.64773	0.000882619	0.0262147	-0.642503
HOXB1	0.688695	4.24666	3.64713	0.000884094	0.0262251	-0.643998
ANKRD24	0.557505	4.68195	3.64558	0.000887898	0.0262665	-0.647842
COA4	1.45913	6.36209	3.64516	0.000888946	0.0262665	-0.648898
GIPC1	0.883009	5.70271	3.6445	0.000890581	0.0262665	-0.650543
CRIPT	-0.896831	3.54113	-3.64414	0.00089148	0.0262665	-0.651447
PREPL	-1.50397	3.4333	-3.6435	0.000893058	0.0262665	-0.65303
TMEM63B	1.13119	5.37929	3.6434	0.00089332	0.0262665	-0.653292
BAAT	0.59037	4.02938	3.64288	0.00089461	0.0262665	-0.654584
KCNJ2	-0.771182	4.6968	-3.64275	0.000894922	0.0262665	-0.654896
ZNF213	1.1886	6.20368	3.64166	0.000897656	0.0262665	-0.657627
HPSE	-1.34181	4.02442	-3.64102	0.000899241	0.0262665	-0.659206
NDN	1.17667	6.97832	3.64097	0.000899372	0.0262665	-0.659336
RNF126	1.11853	4.54173	3.64096	0.000899391	0.0262665	-0.659355
STK40	0.863797	4.96562	3.64047	0.000900613	0.0262665	-0.660571
INTS6-AS1	-0.771214	4.82369	-3.64022	0.000901241	0.0262665	-0.661194
ANKRD16	0.908983	5.62233	3.63897	0.000904384	0.0263052	-0.664311
MSX2	-1.03228	3.17721	-3.63849	0.000905605	0.0263052	-0.665518
RARRES2	1.44246	6.61621	3.63835	0.00090595	0.0263052	-0.665859
SFXN1	-1.11552	3.39426	-3.63736	0.000908462	0.0263443	-0.668338
GPAM	0.580005	5.54586	3.63657	0.000910438	0.0263443	-0.670283
C15orf43	-1.43138	3.19668	-3.63648	0.000910682	0.0263443	-0.670523
ELK4	-1.09081	3.23219	-3.63583	0.000912314	0.0263508	-0.672125
DBET	1.17991	5.77099	3.63451	0.000915671	0.0263508	-0.675413
CLTCL1	0.738192	4.97273	3.63333	0.000918689	0.0263508	-0.678358
ABCC1	1.04385	6.57734	3.63284	0.00091995	0.0263508	-0.679585
TRPM2-AS	0.659778	3.77854	3.63246	0.000920916	0.0263508	-0.680525
MFAP4	0.897486	4.72101	3.63241	0.000921041	0.0263508	-0.680647
ZFC3H1	-1.06465	3.33484	-3.63215	0.000921705	0.0263508	-0.681292
DYM	-0.844962	5.07316	-3.63182	0.000922552	0.0263508	-0.682114
RPA4	-0.641913	4.05687	-3.63107	0.00092449	0.0263508	-0.683992
CCRL2	0.625347	4.20362	3.63104	0.000924562	0.0263508	-0.684062
PCED1B-AS1	-1.20895	3.53474	-3.63101	0.000924628	0.0263508	-0.684125
BC032899	0.522794	4.53658	3.6308	0.000925181	0.0263508	-0.684661
LRFN1	0.733821	4.32452	3.63025	0.000926588	0.0263508	-0.68602
DAAM1	-0.619921	4.883	-3.62997	0.000927303	0.0263508	-0.686711
LINC00851	0.782426	4.81578	3.62977	0.000927837	0.0263508	-0.687227
C9orf142	0.879321	4.6927	3.62916	0.000929389	0.0263594	-0.688722
OTOP2	0.621759	4.21328	3.62877	0.000930399	0.0263594	-0.689694
TJP2	-1.06537	6.40649	-3.6273	0.000934217	0.0264102	-0.693359
ZNF763	-0.921523	3.24876	-3.62721	0.000934455	0.0264102	-0.693587
MRPS11	1.24038	6.60588	3.6263	0.000936813	0.0264449	-0.695842
RP11-727A23.11	-0.963351	4.57041	-3.6252	0.000939681	0.0264938	-0.698578
CD44	-0.994804	6.4989	-3.62398	0.000942874	0.0265119	-0.701613
ADRA2B	0.688978	4.4571	3.62382	0.000943299	0.0265119	-0.702017
TENM1	-0.809359	4.01456	-3.62365	0.000943732	0.0265119	-0.702428
LOC100653086	0.417572	4.25364	3.62308	0.000945239	0.0265152	-0.703855
METTL12	0.451526	4.72341	3.62274	0.000946121	0.0265152	-0.70469
CD33	0.504039	4.37637	3.62186	0.000948446	0.0265485	-0.706886
PKD1P1	0.88168	4.70721	3.62003	0.000953265	0.0266367	-0.711421
NWD2	-0.970843	3.36536	-3.6198	0.000953878	0.0266367	-0.711997
KLF2	-0.431713	3.87419	-3.61921	0.000955454	0.0266488	-0.713474
STC1	-0.949153	4.65839	-3.61854	0.000957238	0.0266667	-0.715143
C8orf46	-1.22873	3.32535	-3.61594	0.000964162	0.0268276	-0.721592
CYP2E1	-0.636116	4.89221	-3.6151	0.000966418	0.0268453	-0.723683
DSG1	-0.513414	3.5376	-3.61453	0.000967956	0.0268453	-0.725105
SIMC1	0.723752	5.23693	3.61406	0.000969196	0.0268453	-0.726251
RBP5	0.746628	4.29444	3.61391	0.000969612	0.0268453	-0.726635
ONECUT3	0.500665	3.53781	3.61356	0.000970547	0.0268453	-0.727498
ACKR3	0.896536	6.17986	3.61128	0.000976721	0.0269841	-0.733171
CATSPER2	-0.712912	5.08687	-3.60985	0.000980592	0.0270258	-0.73671
LAMTOR2	1.06823	6.03078	3.60925	0.000982239	0.0270258	-0.738211
TUSC2	1.08502	6.06711	3.60907	0.000982733	0.0270258	-0.738661
COLCA2	0.672956	5.3952	3.60885	0.000983318	0.0270258	-0.739193
CDK5R1	-1.2604	3.48841	-3.60831	0.000984798	0.0270258	-0.740539
MIR6751	1.22433	6.53154	3.60817	0.000985176	0.0270258	-0.740882
BTN2A2	-0.67146	3.43401	-3.60713	0.00098803	0.0270723	-0.74347
FLJ32154	0.57526	3.44854	3.60525	0.000993198	0.0271093	-0.748137
MANF	1.40543	8.28845	3.60365	0.000997604	0.0271093	-0.752097
ZFY-AS1	-0.65127	2.97999	-3.60352	0.000997968	0.0271093	-0.752423
PODXL2	0.570844	3.17522	3.60351	0.000997989	0.0271093	-0.752442
PEX11G	0.876009	5.16814	3.60294	0.00099956	0.0271093	-0.753849
KCNMB2	-0.970271	3.08106	-3.60293	0.000999604	0.0271093	-0.753888
LIN7A	-1.185	3.06784	-3.60284	0.000999842	0.0271093	-0.754101
SDF2L1	1.3761	7.217	3.60236	0.00100119	0.0271093	-0.755305
EGR4	0.661759	5.28077	3.60229	0.00100137	0.0271093	-0.755463
ZMAT3	-1.13761	3.46888	-3.6021	0.0010019	0.0271093	-0.755945
LOC389906	-0.881045	3.156	-3.60121	0.00100438	0.0271093	-0.758151
LOC101928525	0.765588	4.41669	3.60102	0.00100491	0.0271093	-0.758623
SPAG9	-0.860913	3.8351	-3.60008	0.00100754	0.0271093	-0.760962
BCAT2	0.820129	4.64369	3.59961	0.00100883	0.0271093	-0.762107
GLRX5	1.15193	8.34362	3.59955	0.00100902	0.0271093	-0.762276
PART1	0.647926	4.81898	3.59867	0.00101148	0.0271093	-0.764448
LOC389332	0.60115	3.69848	3.59866	0.00101149	0.0271093	-0.764461
SLC30A5	0.490632	6.57074	3.59788	0.00101369	0.0271093	-0.766401
FADS3	0.910601	5.54251	3.59723	0.00101551	0.0271093	-0.76801
NPM2	0.945781	5.52558	3.59717	0.00101569	0.0271093	-0.76817
KRT80	1.12813	7.00382	3.59676	0.00101684	0.0271093	-0.769184
TNNT1	0.406493	2.89146	3.59669	0.00101703	0.0271093	-0.769351
DNAJC27	-0.701085	3.95801	-3.59651	0.00101756	0.0271093	-0.769813
LGALS1	1.14228	7.10997	3.59596	0.00101911	0.0271093	-0.771171
MAST1	0.816929	4.2072	3.59589	0.0010193	0.0271093	-0.771343
CGREF1	0.652565	3.99662	3.59487	0.00102219	0.0271093	-0.77387
RP11-285J16.1	-0.458068	4.65659	-3.59478	0.00102243	0.0271093	-0.77408
ST18	-1.17564	3.19588	-3.59415	0.00102421	0.0271093	-0.775643
TRPC4	-1.31855	3.24564	-3.59368	0.00102557	0.0271093	-0.776823
SNAI2	0.88527	6.03989	3.59362	0.00102571	0.0271093	-0.776951
GCLM	-0.88338	5.01355	-3.59353	0.00102598	0.0271093	-0.77718
GGT5	0.908343	4.46003	3.59329	0.00102668	0.0271093	-0.777789
MPG	1.01628	5.04588	3.59292	0.0010277	0.0271093	-0.778684
SPATA25	0.412871	3.64786	3.59212	0.00103001	0.0271395	-0.780689
LOC283516	-0.700802	2.99131	-3.59056	0.00103447	0.0271456	-0.784551
PF4	0.658095	4.78305	3.59036	0.00103502	0.0271456	-0.78503
LOC101928622	-0.784063	2.7731	-3.59022	0.00103544	0.0271456	-0.785396
GAS1	1.42288	7.02611	3.59022	0.00103544	0.0271456	-0.785396
SOX3	0.35016	3.08981	3.59	0.00103606	0.0271456	-0.785923
ST3GAL2	0.735678	5.0449	3.58875	0.00103965	0.0271579	-0.789023
DCAF12	0.865775	6.7578	3.5878	0.00104238	0.0271579	-0.791366
LOC101929488	0.481193	4.82639	3.58747	0.00104336	0.0271579	-0.792207
TRIM68	0.756067	6.599	3.58738	0.00104362	0.0271579	-0.792427
SLC35C1	0.652984	4.62111	3.58737	0.00104363	0.0271579	-0.792434
TMCO3	-1.25868	3.26801	-3.58695	0.00104486	0.0271579	-0.793492
MMP1	-0.621909	2.93784	-3.58662	0.0010458	0.0271579	-0.794297
RTN4R	0.546867	3.72637	3.58627	0.00104683	0.0271579	-0.795175
CENPE	-0.925728	3.82146	-3.58621	0.001047	0.0271579	-0.795316
SLC25A31	-1.21288	3.03161	-3.58556	0.00104887	0.0271764	-0.796917
DOK1	0.880225	5.31248	3.5849	0.00105079	0.0271787	-0.798555
AC084219.3	0.534199	3.91803	3.58461	0.00105165	0.0271787	-0.799282
C9orf131	0.453386	4.30028	3.58417	0.00105292	0.0271787	-0.800363
NKX6-1	0.446209	3.25673	3.58336	0.00105528	0.0271787	-0.802362
OLA1	-0.805553	3.7966	-3.58301	0.00105631	0.0271787	-0.803241
AK021977	-1.20718	3.45259	-3.58276	0.00105703	0.0271787	-0.803847
KIAA1524	-1.13662	3.77875	-3.58273	0.00105711	0.0271787	-0.803915
SLC30A2	0.684768	4.51602	3.58099	0.00106224	0.027235	-0.808242
SLC25A33	1.3261	7.19183	3.58087	0.00106257	0.027235	-0.808522
DGCR14	1.00688	5.53499	3.58041	0.00106393	0.027235	-0.809662
RBM15B	1.01156	6.21208	3.57951	0.0010666	0.027235	-0.811901
ASB2	0.873121	5.36584	3.57766	0.00107207	0.027235	-0.816479
HGF	-1.1186	3.4694	-3.57755	0.00107238	0.027235	-0.816734
CRYBB1	0.51502	4.3362	3.57601	0.00107695	0.027235	-0.820538
APOA4	0.754361	3.85799	3.57524	0.00107927	0.027235	-0.822462
CACNA1S	0.807359	4.01062	3.57487	0.00108036	0.027235	-0.823369
PKHD1L1	-0.702905	4.33245	-3.57456	0.0010813	0.027235	-0.824139
DEPDC1B	-0.884241	3.0436	-3.57452	0.0010814	0.027235	-0.824223
TRIB3	1.1432	6.75049	3.57419	0.00108239	0.027235	-0.825042
FARSB	-1.72546	3.50637	-3.57408	0.00108272	0.027235	-0.82532
MS4A1	-1.53038	4.47157	-3.57402	0.00108291	0.027235	-0.825471
REEP6	0.969739	4.90823	3.57353	0.00108438	0.027235	-0.826689
ARPC1A	1.39092	7.0597	3.57343	0.00108468	0.027235	-0.826937
RRS1	1.1133	6.65117	3.57329	0.00108508	0.027235	-0.827264
LOC100287704	0.379103	4.25548	3.57327	0.00108514	0.027235	-0.827312
ZNF750	1.2621	7.74092	3.57304	0.00108586	0.027235	-0.827901
ABCC9	-1.36189	3.93652	-3.57248	0.00108752	0.027235	-0.82927
IGSF10	0.828249	5.30446	3.57227	0.00108817	0.027235	-0.829804
SYDE2	-0.860423	3.54934	-3.57179	0.00108961	0.027235	-0.830986
LINGO1	0.561182	3.71626	3.57131	0.00109105	0.027235	-0.83217
BBS5	-0.569178	3.27003	-3.57123	0.0010913	0.027235	-0.832374
RP11-382B18.4	-0.857149	4.19456	-3.57105	0.00109185	0.027235	-0.832823
LOC101929718	0.563328	4.16547	3.5707	0.0010929	0.027235	-0.833683
ZBTB32	0.787572	3.62158	3.57059	0.00109323	0.027235	-0.833956
AP001347.6	-0.824886	3.8329	-3.57024	0.00109429	0.027235	-0.834819
LOC101928343	0.853257	6.32925	3.57024	0.0010943	0.027235	-0.834823
KRTAP5-8	0.576115	5.81526	3.56929	0.00109717	0.027235	-0.837167
LINC01359	-0.784082	4.02805	-3.56853	0.00109947	0.027235	-0.839039
GBP2	-1.05535	4.63905	-3.56831	0.00110013	0.027235	-0.839577
INSM1	-0.988333	3.46598	-3.56779	0.00110173	0.027235	-0.840877
NEUROG1	0.38295	3.44885	3.56753	0.00110251	0.027235	-0.841512
LCTL	-1.0551	3.02662	-3.56744	0.00110278	0.027235	-0.841725
DUOXA2	0.972267	5.06847	3.56716	0.00110364	0.027235	-0.84242
COX6B2	0.634325	4.05645	3.56694	0.00110431	0.027235	-0.842965
GEN1	-1.20954	3.01476	-3.56687	0.00110453	0.027235	-0.843141
UBE2S	0.355605	2.97419	3.56646	0.00110578	0.027235	-0.844153
PDCD4	-0.878252	3.75806	-3.5664	0.00110597	0.027235	-0.844306
NPY6R	-0.577253	3.95049	-3.56535	0.00110918	0.0272484	-0.846897
MIR636	0.965624	7.36857	3.56474	0.00111104	0.0272484	-0.8484
NEK5	-0.919288	3.1224	-3.5644	0.00111208	0.0272484	-0.849231
CLDN5	0.640929	4.87911	3.56413	0.00111291	0.0272484	-0.849901
ESM1	-0.611944	4.26829	-3.56397	0.00111341	0.0272484	-0.8503
AC005224.2	-0.914815	3.55423	-3.56394	0.00111351	0.0272484	-0.850386
FBXO4	-1.08662	3.17027	-3.56161	0.0011207	0.027262	-0.856133
C3orf17	-1.01599	3.58046	-3.56147	0.00112111	0.027262	-0.856464
RIN1	1.14827	6.05795	3.56083	0.00112311	0.027262	-0.858057
C7orf49	-0.747966	3.10786	-3.56066	0.00112362	0.027262	-0.858462
EREG	-1.12922	3.18743	-3.56025	0.00112489	0.027262	-0.859474
MIB2	1.01021	6.53855	3.55999	0.00112572	0.027262	-0.860129
NPR1	0.71166	5.06706	3.55983	0.0011262	0.027262	-0.860513
CYB5R2	1.14076	5.56099	3.5596	0.00112693	0.027262	-0.861092
CHMP7	1.02944	5.78648	3.55948	0.00112731	0.027262	-0.861389
POLN	0.675091	4.38616	3.55878	0.00112948	0.027262	-0.863113
ZNHIT6	-0.987953	3.95916	-3.55874	0.00112962	0.027262	-0.863218
CES1P1	0.81049	4.01749	3.55827	0.00113106	0.027262	-0.864363
SLC22A18AS	0.583368	4.07266	3.55765	0.001133	0.027262	-0.865891
LINC00881	0.474542	3.39376	3.55737	0.0011339	0.027262	-0.866599
CDK2AP2	1.43618	5.37495	3.55646	0.00113673	0.027262	-0.868831
DDX43	-0.675592	3.74456	-3.55638	0.00113699	0.027262	-0.869036
SCARNA2	0.408473	3.75487	3.55601	0.00113816	0.027262	-0.869949
SGCA	0.560231	3.28257	3.55587	0.00113859	0.027262	-0.870292
LOC101926996	-0.922431	3.07887	-3.55552	0.00113968	0.027262	-0.871146
TNKS	-1.31499	3.31693	-3.55427	0.00114364	0.027262	-0.874244
NEK2	-0.835274	3.36293	-3.55388	0.00114485	0.027262	-0.875188
ANKRD65	0.882196	5.5423	3.55332	0.00114663	0.027262	-0.876576
KAAG1	0.361515	3.22754	3.55298	0.0011477	0.027262	-0.877414
PPP1R32	0.597853	4.4209	3.55294	0.00114783	0.027262	-0.877512
RP11-1151B14.3	1.10328	6.25109	3.55257	0.001149	0.027262	-0.87842
JAM3	0.586092	4.58854	3.55248	0.0011493	0.027262	-0.878657
RP2	-1.08773	3.38089	-3.552	0.00115082	0.027262	-0.879834
AL833181	-0.879733	5.195	-3.55153	0.0011523	0.027262	-0.880985
MMACHC	0.585979	5.89637	3.55032	0.00115617	0.027262	-0.883979
CRISPLD2	0.803677	6.15219	3.55018	0.00115662	0.027262	-0.884331
CSPG5	-0.534661	3.15707	-3.55013	0.00115677	0.027262	-0.884445
RP11-83N9.5	0.94598	5.09381	3.54985	0.00115766	0.027262	-0.885136
SNN	0.988972	7.52187	3.54973	0.00115806	0.027262	-0.885442
C17orf58	1.11998	6.319	3.54958	0.00115853	0.027262	-0.885801
HIRA	0.820484	5.91455	3.5492	0.00115974	0.027262	-0.886738
CTSO	0.857064	5.65539	3.54867	0.00116144	0.027262	-0.888049
ZNF670	-0.785405	2.97368	-3.5484	0.00116231	0.027262	-0.888712
NFATC3	-1.17173	3.54914	-3.54826	0.00116275	0.027262	-0.88905
AK090844	-1.0439	3.94143	-3.54804	0.00116344	0.027262	-0.889586
STH	0.546131	3.91139	3.5479	0.00116391	0.027262	-0.889947
ATP5J2-PTCD1	0.934742	6.47516	3.54772	0.00116449	0.027262	-0.890388
LSM10	1.13854	5.38218	3.54722	0.00116609	0.027262	-0.891615
TPRA1	0.533882	3.98188	3.54643	0.00116864	0.027262	-0.893564
DTWD1	-1.12531	5.87001	-3.54588	0.0011704	0.027262	-0.894916
LOC102724165	0.627359	4.81317	3.54578	0.00117074	0.027262	-0.895174
IL22RA2	-1.14433	3.46362	-3.54547	0.00117175	0.027262	-0.895943
AP3M2	-0.548894	4.57291	-3.54534	0.00117214	0.027262	-0.896242
CCDC85C	0.925466	6.30257	3.54484	0.00117377	0.027262	-0.897482
FREM2	-0.966603	3.03525	-3.54484	0.00117378	0.027262	-0.897486
PTTG3P	-0.646712	3.60916	-3.54451	0.00117484	0.027262	-0.898298
POMGNT2	0.65086	6.00693	3.54396	0.00117664	0.027262	-0.899663
GRM4	0.727096	4.09508	3.54362	0.00117773	0.027262	-0.90049
MROH7	-0.594711	4.95718	-3.54344	0.00117833	0.027262	-0.900943
TUSC5	1.09995	5.4606	3.54306	0.00117956	0.027262	-0.901878
LMF1	-0.653666	5.84564	-3.54297	0.00117984	0.027262	-0.902088
RP11-456P18.2	-1.15452	3.20801	-3.54287	0.00118016	0.027262	-0.902331
PCDH12	0.731868	4.61616	3.54273	0.00118063	0.027262	-0.90269
MAPK11	0.439234	5.09794	3.54005	0.00118939	0.027395	-0.909291
SGPP2	-0.881631	4.09129	-3.53998	0.00118962	0.027395	-0.909465
RP11-443B7.1	-1.15192	3.39868	-3.53989	0.00118992	0.027395	-0.909687
AC003989.4	0.542351	4.88683	3.53767	0.0011972	0.0275147	-0.915142
ZNF578	-1.42428	3.25647	-3.53759	0.00119747	0.0275147	-0.915342
SEC61A1	0.726722	5.21549	3.53649	0.00120109	0.0275671	-0.918041
CC2D2A	-0.591025	4.23716	-3.53598	0.00120278	0.0275671	-0.91929
PLBD2	0.97786	6.36751	3.53514	0.00120556	0.0275671	-0.921359
SIRPG	0.564284	4.80169	3.535	0.00120604	0.0275671	-0.921715
FLJ23867	0.893948	5.00747	3.53481	0.00120668	0.0275671	-0.922189
RP11-95O2.1	-1.01899	3.07998	-3.53473	0.00120692	0.0275671	-0.922365
ZNF430	-1.08671	3.61705	-3.53441	0.00120802	0.0275671	-0.923176
RP11-29P20.1	-1.20188	3.28107	-3.53403	0.00120926	0.0275685	-0.924094
MIR186	-1.28195	3.33332	-3.53361	0.00121066	0.0275735	-0.925128
ZNF358	0.719746	5.23824	3.53274	0.00121358	0.0275767	-0.92728
C9	-0.775998	3.3497	-3.53261	0.00121399	0.0275767	-0.927584
TMEM132C	0.622119	5.32079	3.53251	0.00121434	0.0275767	-0.927839
PKN3	0.658201	4.73814	3.53168	0.00121711	0.0276059	-0.929874
BLOC1S4	0.76663	5.3396	3.53142	0.00121799	0.0276059	-0.930522
LOC101926975	-0.90831	3.58253	-3.53072	0.00122034	0.0276098	-0.932237
PSTPIP1	0.46691	3.46728	3.53023	0.00122201	0.0276098	-0.93346
OBP2B	0.465681	4.29906	3.53011	0.0012224	0.0276098	-0.933749
SDC3	0.471656	3.8347	3.52972	0.00122369	0.0276098	-0.93469
GFRA3	0.754518	5.79747	3.52912	0.00122573	0.0276098	-0.936179
UBE3D	-1.19753	3.25388	-3.52887	0.00122656	0.0276098	-0.936784
DCDC2B	0.570639	4.02271	3.52848	0.00122788	0.0276098	-0.937743
UGT2A3	-1.55519	3.37001	-3.52798	0.00122957	0.0276098	-0.938971
LOC102724323	0.580142	3.71465	3.52757	0.00123096	0.0276098	-0.939981
LOC102724814	-0.780228	3.47898	-3.52693	0.00123315	0.0276098	-0.941566
CLEC4E	-0.999683	3.7047	-3.52687	0.00123335	0.0276098	-0.941712
MAPRE3	0.881241	4.88601	3.52645	0.00123476	0.0276098	-0.942733
TRAF4	0.753148	6.07879	3.52627	0.00123539	0.0276098	-0.943191
FNDC8	0.43728	3.03491	3.52591	0.00123661	0.0276098	-0.944069
SCN2A	-1.19763	3.23295	-3.52575	0.00123715	0.0276098	-0.944458
LOC100287166	0.582718	4.9338	3.52524	0.0012389	0.0276098	-0.945722
MID1	-0.934261	6.02724	-3.52418	0.0012425	0.0276098	-0.948311
TBC1D27	0.6734	4.12411	3.52374	0.00124403	0.0276098	-0.949411
GNRH1	-1.21839	3.51069	-3.52345	0.00124502	0.0276098	-0.950124
SHMT1	0.414007	3.66682	3.52335	0.00124535	0.0276098	-0.950362
POLR1C	0.823393	5.33508	3.52297	0.00124664	0.0276098	-0.951285
NID2	0.681255	4.67663	3.52283	0.00124715	0.0276098	-0.951647
NOXA1	1.32486	5.40121	3.52238	0.00124868	0.0276098	-0.952743
SLC35B1	0.88438	7.50644	3.52227	0.00124905	0.0276098	-0.953007
B4GALNT3	0.69157	5.22807	3.5222	0.00124931	0.0276098	-0.953192
AC002310.7	0.609827	3.4473	3.52208	0.00124972	0.0276098	-0.953486
ACOT1	1.10762	5.81813	3.52197	0.0012501	0.0276098	-0.95376
RP11-420K14.2	0.340208	3.33849	3.52111	0.00125305	0.0276146	-0.955863
ZNF652	-1.01089	4.07629	-3.52088	0.00125384	0.0276146	-0.956428
HIST1H1C	1.24906	4.77991	3.52087	0.00125386	0.0276146	-0.956444
TRIM32	0.620165	5.75525	3.51932	0.00125925	0.02769	-0.960271
ZFP64	0.836373	6.81221	3.51876	0.00126118	0.02769	-0.96164
KIAA0513	0.996043	7.29531	3.51876	0.00126119	0.02769	-0.961647
FCRL2	-1.22911	4.17319	-3.51851	0.00126203	0.02769	-0.962243
LRRC31	-1.31777	3.3291	-3.51712	0.00126687	0.0277336	-0.965663
FBXO3	-0.780209	5.50481	-3.51692	0.00126758	0.0277336	-0.966162
TACC3	0.989775	4.83895	3.51692	0.00126758	0.0277336	-0.966162
ZBBX	-0.651596	3.19119	-3.51585	0.00127132	0.0277568	-0.968792
PEPD	0.756147	6.65275	3.51575	0.00127165	0.0277568	-0.969024
PHF21A	-0.598199	3.64199	-3.51553	0.00127244	0.0277568	-0.96958
TLL2	-1.01062	3.44857	-3.51525	0.0012734	0.0277568	-0.970251
SLC50A1	0.699063	5.67331	3.51448	0.00127612	0.0277694	-0.972154
MED25	0.845525	5.6109	3.51441	0.00127636	0.0277694	-0.972322
PCNX	-1.16471	3.44864	-3.51324	0.00128048	0.0278331	-0.975199
MGAT2	1.23799	7.74291	3.51272	0.0012823	0.0278468	-0.97647
LOC284950	-1.51788	3.34113	-3.51184	0.00128541	0.0278883	-0.978629
VPS13D	-1.12008	3.77862	-3.50963	0.00129323	0.0279689	-0.984047
SNORA37	-0.82934	3.40309	-3.50947	0.00129379	0.0279689	-0.984431
GIT2	-0.983987	3.33203	-3.50902	0.00129539	0.0279689	-0.985535
CARS2	-1.3843	3.47206	-3.50823	0.00129822	0.0279689	-0.987488
CCDC27	0.744236	3.92189	3.50823	0.00129823	0.0279689	-0.987495
LOC100129198	-0.787448	3.20671	-3.50779	0.00129979	0.0279689	-0.988565
IL15RA	0.954268	5.98693	3.50723	0.00130179	0.0279689	-0.989941
PCDHB15	-1.14004	3.6277	-3.507	0.0013026	0.0279689	-0.990494
MOBP	-1.09982	3.71734	-3.5061	0.00130584	0.0279689	-0.992709
LPPR5	-1.33819	3.47642	-3.50596	0.00130632	0.0279689	-0.99304
ZNF702P	-1.14548	3.47052	-3.50596	0.00130635	0.0279689	-0.993058
NPAS1	0.910733	4.11354	3.50594	0.00130642	0.0279689	-0.993109
RALGAPA1	-0.622039	4.38921	-3.50572	0.0013072	0.0279689	-0.99364
MAP10	-1.00195	3.3084	-3.50561	0.00130761	0.0279689	-0.99392
TNRC6B	-1.02206	3.21047	-3.50552	0.0013079	0.0279689	-0.994121
ZNF93	-1.45473	3.4553	-3.50542	0.00130829	0.0279689	-0.994384
ZNF280B	-0.751306	4.1866	-3.50444	0.0013118	0.027978	-0.996776
KIAA1462	-0.775622	3.69671	-3.50442	0.00131189	0.027978	-0.996838
LINC00597	-0.930554	4.01741	-3.5043	0.00131231	0.027978	-0.997125
SLC25A53	-1.40557	3.30631	-3.5034	0.00131555	0.0280155	-0.999324
PP7080	0.654103	3.9798	3.50302	0.00131691	0.0280155	-1.00025
C6orf25	0.818123	3.62321	3.50282	0.00131767	0.0280155	-1.00076
ISCA2	0.944838	7.44261	3.50197	0.00132072	0.0280548	-1.00283
LOC440028	0.376488	4.63321	3.50155	0.00132225	0.0280587	-1.00386
ACTL7B	0.412458	3.35862	3.50126	0.00132331	0.0280587	-1.00457
LOC153546	0.807811	5.59944	3.50064	0.00132558	0.0280697	-1.0061
EHBP1L1	-0.836733	3.21666	-3.49913	0.00133108	0.0280697	-1.0098
C20orf197	-1.38695	3.62354	-3.49899	0.00133159	0.0280697	-1.01014
RAB12	-0.75293	4.48782	-3.49873	0.00133254	0.0280697	-1.01078
KANSL1L	-0.801664	5.28943	-3.49844	0.00133358	0.0280697	-1.01147
ERV9-1	0.489629	3.51456	3.4984	0.00133374	0.0280697	-1.01158
LOC100287525	0.707838	4.91631	3.49839	0.00133378	0.0280697	-1.01161
RP11-456H18.2	0.595478	4.88605	3.49816	0.00133463	0.0280697	-1.01218
TMEM135	-1.50722	3.63512	-3.49803	0.00133508	0.0280697	-1.01248
NUDT1	1.13618	4.59831	3.49782	0.00133585	0.0280697	-1.01299
HYAL3	0.536909	4.11702	3.49683	0.0013395	0.0281157	-1.01543
DNASE1L1	1.10499	6.31922	3.49651	0.00134068	0.0281157	-1.01622
AIMP2	0.737383	5.17202	3.49617	0.00134191	0.0281157	-1.01703
GNRH2	0.792017	4.0979	3.49592	0.00134286	0.0281157	-1.01766
NTRK3-AS1	0.815082	4.78744	3.4953	0.00134513	0.0281252	-1.01917
ADAL	-0.763837	4.96709	-3.49492	0.00134653	0.0281252	-1.0201
NUDT4	0.927673	7.32351	3.49481	0.00134693	0.0281252	-1.02036
FBLL1	0.909775	3.97544	3.49416	0.00134933	0.0281503	-1.02196
DAB1	0.853963	5.00857	3.49377	0.00135079	0.0281555	-1.02292
MED1	-1.22813	3.79843	-3.49251	0.00135548	0.0281778	-1.02602
CLCN2	0.609818	4.44556	3.49246	0.00135567	0.0281778	-1.02614
NDUFV1	0.813539	4.18095	3.49242	0.0013558	0.0281778	-1.02622
LOC100289283	0.828627	4.91861	3.49218	0.00135669	0.0281778	-1.02681
ACTR3B	0.616831	6.4392	3.49118	0.00136041	0.0282282	-1.02925
DPH2	0.918064	5.5155	3.49086	0.0013616	0.0282282	-1.03003
STARD8	0.616353	4.8696	3.49056	0.00136274	0.0282282	-1.03078
RAD51D	-1.30769	4.07579	-3.48937	0.00136718	0.0282951	-1.03368
GHR	0.834582	6.38105	3.48904	0.00136845	0.0282962	-1.03451
REC114	0.500669	4.07285	3.48787	0.00137284	0.0283438	-1.03737
ANXA10	-1.15367	3.49154	-3.48764	0.00137369	0.0283438	-1.03792
GUCA2A	0.93022	4.17583	3.48717	0.00137546	0.0283438	-1.03907
FUS	-1.04359	3.4842	-3.48713	0.00137561	0.0283438	-1.03917
LOC100128653	0.822785	4.96924	3.48664	0.00137747	0.0283453	-1.04037
EEF1DP5	0.563737	5.06713	3.48614	0.00137936	0.0283453	-1.0416
SP100	-0.818375	3.91803	-3.48602	0.00137979	0.0283453	-1.04188
KCNT2	-1.04684	3.26817	-3.48583	0.00138053	0.0283453	-1.04236
ZNF471	-0.813924	3.93141	-3.48524	0.00138275	0.0283609	-1.04379
LINC00202-2	0.530295	4.21914	3.48452	0.00138549	0.0283609	-1.04556
FCAR	-1.24105	3.27152	-3.48436	0.00138609	0.0283609	-1.04594
ADAM18	-1.28181	3.40166	-3.48435	0.00138616	0.0283609	-1.04598
ASB16	0.480658	4.79555	3.48236	0.00139373	0.028438	-1.05085
LOC100289097	-0.522549	4.69582	-3.48211	0.00139467	0.028438	-1.05145
GLUL	-0.676675	4.67536	-3.48175	0.00139606	0.028438	-1.05233
XPR1	-0.836227	4.8505	-3.48159	0.00139665	0.028438	-1.05272
RP11-48G14.2	-1.21872	3.26967	-3.48159	0.00139668	0.028438	-1.05274
RP11-930P14.2	0.391228	4.08036	3.48144	0.00139723	0.028438	-1.05309
RP11-1081M5.2	-0.74742	4.07811	-3.48105	0.00139874	0.0284439	-1.05405
GBA3	-1.0787	3.52833	-3.48068	0.00140014	0.0284477	-1.05494
LINC00886	0.506485	5.18363	3.47911	0.00140619	0.028522	-1.05878
DDIT3	1.17471	6.87423	3.4791	0.00140625	0.028522	-1.05882
LOC338667	0.530217	4.3773	3.47845	0.00140873	0.02853	-1.0604
LRFN4	0.642923	4.71973	3.47835	0.00140912	0.02853	-1.06065
TMPRSS3	0.663408	5.49159	3.47804	0.00141031	0.02853	-1.0614
NME1	0.986192	7.21375	3.47742	0.0014127	0.0285536	-1.06291
GATA2	0.610897	5.69601	3.47701	0.00141431	0.0285614	-1.06392
LOC645984	-0.919163	3.35288	-3.4766	0.00141589	0.0285686	-1.06492
TMEM182	-1.07379	3.74905	-3.47585	0.00141881	0.028576	-1.06676
EPPIN	-0.97975	3.60329	-3.47573	0.00141925	0.028576	-1.06704
DPEP3	0.454397	3.83854	3.47556	0.00141993	0.028576	-1.06746
MYBL2	0.761813	5.3138	3.47402	0.00142594	0.0286543	-1.07123
OSBPL3	-0.819602	4.63492	-3.47393	0.00142627	0.0286543	-1.07144
FAM83E	0.651973	3.8292	3.47343	0.00142824	0.0286692	-1.07267
COL4A1	0.807557	6.98396	3.47294	0.00143016	0.0286736	-1.07387
AIG1	-0.642413	3.54307	-3.47274	0.00143091	0.0286736	-1.07434
BC042590	-1.26244	3.33737	-3.47224	0.00143291	0.0286889	-1.07558
BOP1	0.721701	5.86672	3.47181	0.0014346	0.0286981	-1.07663
LURAP1L	0.868856	6.36394	3.47099	0.0014378	0.0287375	-1.07862
UBE2V2P3	0.860881	4.59611	3.47034	0.00144038	0.0287406	-1.08022
C15orf62	0.658195	4.1606	3.46991	0.00144207	0.0287406	-1.08126
CFTR	-1.44436	3.14949	-3.46936	0.00144424	0.0287406	-1.0826
POLR1B	-0.741149	5.41533	-3.46917	0.00144498	0.0287406	-1.08306
C6orf10	-0.643288	3.01261	-3.46895	0.00144585	0.0287406	-1.0836
CTAGE1	-1.00851	3.60547	-3.4685	0.00144762	0.0287406	-1.08469
STIP1	0.56789	3.71788	3.46836	0.00144821	0.0287406	-1.08505
ZNF408	0.962959	6.11077	3.46796	0.0014498	0.0287406	-1.08603
KIAA2018	-1.5457	3.33517	-3.46775	0.00145061	0.0287406	-1.08653
ZFP28	-0.694171	4.24234	-3.46752	0.00145154	0.0287406	-1.08711
GRIK2	-1.36589	3.07559	-3.4674	0.00145198	0.0287406	-1.08738
PRRC2A	0.879897	4.51952	3.46676	0.00145454	0.0287406	-1.08895
TREML2	0.622993	5.02061	3.46673	0.00145465	0.0287406	-1.08901
SPNS3	0.390636	3.08874	3.46622	0.00145668	0.0287406	-1.09026
LOC101929378	-0.938679	3.91294	-3.46607	0.00145731	0.0287406	-1.09064
TUBAL3	-0.530632	4.64331	-3.46581	0.00145833	0.0287406	-1.09127
LOC340107	0.783803	4.07524	3.46536	0.00146013	0.0287406	-1.09236
METAP2	-0.811235	3.36256	-3.46522	0.00146068	0.0287406	-1.0927
TP53AIP1	-1.18645	3.73913	-3.46495	0.00146177	0.0287406	-1.09337
H2BFS	0.577065	5.01513	3.46475	0.00146258	0.0287406	-1.09386
KRI1	1.12567	5.16822	3.46427	0.0014645	0.0287543	-1.09503
C21orf90	0.59002	4.37205	3.46384	0.00146619	0.0287633	-1.09606
MYO9A	-1.01081	3.74983	-3.46216	0.00147297	0.0288405	-1.10018
CTD-2553C6.1	0.504153	4.81789	3.46156	0.00147539	0.0288405	-1.10164
TCEB2	0.559613	5.85286	3.46138	0.00147611	0.0288405	-1.10207
LOC158402	-1.0583	5.18691	-3.46115	0.00147705	0.0288405	-1.10264
RPS4XP3	0.494419	3.68737	3.46113	0.00147713	0.0288405	-1.10269
DSG4	-1.01763	3.25795	-3.46063	0.00147916	0.0288405	-1.10391
LAMB1	1.20032	5.47373	3.46043	0.00147994	0.0288405	-1.10439
DCHS1	0.953411	6.34875	3.46041	0.00148001	0.0288405	-1.10443
ECM1	0.585888	5.28457	3.45995	0.00148191	0.0288533	-1.10557
C10orf82	0.501579	3.59385	3.45955	0.00148349	0.0288601	-1.10652
ZNF688	0.778496	4.27315	3.45805	0.00148963	0.0289553	-1.1102
AMER2	-1.40957	3.33378	-3.45767	0.00149114	0.0289564	-1.11111
ART1	0.631012	5.13105	3.45742	0.00149216	0.0289564	-1.11172
EXPH5	-0.691722	4.14193	-3.45646	0.00149609	0.0289916	-1.11407
RP4-561L24.3	-1.3067	3.3269	-3.45637	0.00149646	0.0289916	-1.11428
CNN2P10	0.730311	4.77256	3.45497	0.00150218	0.0290652	-1.11769
CCL8	-0.887036	4.71586	-3.45477	0.00150304	0.0290652	-1.1182
RP11-272D12.1	0.701613	4.27529	3.45453	0.001504	0.0290652	-1.11876
CPTP	1.34492	5.54856	3.45358	0.00150791	0.0291168	-1.12108
B9D1	0.548758	4.76623	3.45222	0.00151352	0.0291761	-1.12439
NCAPD2	0.91991	4.56315	3.45202	0.00151436	0.0291761	-1.12489
LINC01448	-1.22158	3.46415	-3.45161	0.00151605	0.0291761	-1.12588
ANO8	0.799046	4.81556	3.45153	0.0015164	0.0291761	-1.12609
BC040901	-0.765924	4.05077	-3.45062	0.00152017	0.0291761	-1.1283
CIRH1A	0.792859	5.97402	3.4505	0.00152065	0.0291761	-1.12859
LACRT	0.55466	3.77902	3.4502	0.00152192	0.0291761	-1.12933
POMC	0.746938	3.89646	3.44998	0.00152281	0.0291761	-1.12985
POU4F2	-1.22085	3.19049	-3.4498	0.00152357	0.0291761	-1.1303
TMEM221	0.689582	4.57519	3.44968	0.00152409	0.0291761	-1.1306
CHD7	-1.0157	3.17451	-3.44952	0.00152473	0.0291761	-1.13097
NID1	0.680125	5.82736	3.44829	0.00152987	0.0292504	-1.13397
NUBPL	-0.66606	5.35093	-3.44762	0.00153267	0.02928	-1.1356
KLK14	0.763554	4.601	3.44676	0.00153626	0.0293245	-1.13769
WDR87	0.372939	4.34602	3.44624	0.00153844	0.0293422	-1.13895
SPATA5L1	-0.988174	3.24748	-3.44514	0.00154308	0.0293519	-1.14164
SUZ12P	-0.87206	2.89665	-3.4451	0.00154323	0.0293519	-1.14173
EDEM2	1.32482	5.6831	3.44455	0.00154554	0.0293519	-1.14306
FLJ44087	0.588045	4.42652	3.44363	0.00154943	0.0293519	-1.1453
SPICE1	-0.832089	5.37074	-3.4433	0.00155083	0.0293519	-1.1461
HIST1H2BE	0.598948	3.73047	3.44264	0.00155363	0.0293519	-1.14771
IL2	-0.525475	2.95383	-3.44245	0.00155443	0.0293519	-1.14817
MIR3917	0.592371	4.31505	3.44237	0.00155481	0.0293519	-1.14839
EFCAB3	-0.896617	3.11048	-3.44217	0.00155564	0.0293519	-1.14887
PRKCQ-AS1	-0.966476	3.45182	-3.44211	0.0015559	0.0293519	-1.14902
FDPSP5	0.423824	3.1406	3.44185	0.00155702	0.0293519	-1.14965
LOC284578	-0.657808	5.4216	-3.44176	0.00155737	0.0293519	-1.14985
ETV2	0.513034	3.35244	3.44122	0.00155967	0.0293519	-1.15117
LOC101060691	-1.20303	3.74395	-3.44121	0.00155973	0.0293519	-1.15121
BLOC1S3	0.853151	6.28697	3.44114	0.00156003	0.0293519	-1.15138
LINC00889	-0.997691	3.29848	-3.44112	0.00156012	0.0293519	-1.15143
CLEC4A	-1.27395	4.25247	-3.44066	0.00156204	0.0293519	-1.15253
ZNF334	-0.848516	4.80867	-3.44036	0.00156335	0.0293519	-1.15327
LOC101929741	-0.858733	3.09761	-3.43989	0.00156536	0.0293519	-1.15442
CLP1	0.780788	4.75094	3.43983	0.00156559	0.0293519	-1.15455
KRTAP4-9	-1.04022	4.31278	-3.43972	0.00156607	0.0293519	-1.15482
MSC	0.472504	3.404	3.43905	0.00156895	0.0293519	-1.15646
UQCRC2	-0.957942	3.35729	-3.439	0.00156916	0.0293519	-1.15658
LOC102724094	0.551508	4.20833	3.43873	0.00157029	0.0293519	-1.15722
RNASE7	-0.980969	3.33667	-3.43871	0.00157038	0.0293519	-1.15727
RAB3A	0.623689	5.21242	3.4382	0.00157259	0.0293539	-1.15852
CCDC88B	1.06549	6.11702	3.43766	0.0015749	0.0293539	-1.15983
AAK1	-0.8872	3.5644	-3.43765	0.00157492	0.0293539	-1.15985
ZNF566	-0.958546	3.1782	-3.4374	0.00157601	0.0293539	-1.16046
APELA	-0.63328	3.48219	-3.43722	0.00157677	0.0293539	-1.16089
CSN3	0.775744	5.23202	3.4361	0.00158161	0.0294111	-1.16362
LOC101928491	-1.25529	3.34862	-3.43577	0.00158306	0.0294111	-1.16444
KCNH3	0.657532	4.49588	3.43563	0.00158363	0.0294111	-1.16476
LYPD4	-1.52353	3.34775	-3.43479	0.00158728	0.0294286	-1.16681
NATD1	0.811818	6.10299	3.43475	0.00158744	0.0294286	-1.1669
SEPT2	-0.629815	3.49475	-3.43445	0.00158874	0.0294286	-1.16763
DHRS7B	1.04141	6.4091	3.43402	0.0015906	0.0294286	-1.16867
NXPE3	-1.06397	3.39837	-3.43396	0.00159087	0.0294286	-1.16883
GSC	0.762272	3.84421	3.43279	0.00159597	0.0294847	-1.17168
FANCE	0.757891	5.47901	3.43268	0.00159643	0.0294847	-1.17193
DHX35	-0.709585	3.19282	-3.43138	0.0016021	0.029557	-1.17509
LOC101927719	-0.850591	3.42468	-3.4312	0.00160288	0.029557	-1.17553
POM121L1P	0.422771	4.20441	3.42931	0.00161118	0.029567	-1.18013
LEPR	-0.806398	3.93459	-3.42904	0.00161235	0.029567	-1.18078
FBXO44	0.838868	5.43498	3.4287	0.00161385	0.029567	-1.1816
HGFAC	0.475599	3.51653	3.42838	0.00161526	0.029567	-1.18239
RNF216	0.853029	6.23653	3.42789	0.00161741	0.029567	-1.18357
DHX33	-0.589108	4.61937	-3.42784	0.00161763	0.029567	-1.18369
TUBB2A	0.794301	4.49491	3.42764	0.00161853	0.029567	-1.18419
C12orf79	-0.808184	3.32209	-3.42709	0.00162093	0.029567	-1.18551
LINC00556	-1.02775	3.49052	-3.42691	0.00162172	0.029567	-1.18594
ASTN2	-1.53185	3.49154	-3.4269	0.00162176	0.029567	-1.18597
FENDRR	0.583947	4.00844	3.42669	0.00162272	0.029567	-1.18649
HIST1H1B	0.541798	2.90392	3.42641	0.00162393	0.029567	-1.18716
E2F3	-1.10245	4.96463	-3.42609	0.00162536	0.029567	-1.18794
KIAA0125	-0.739428	5.16405	-3.42554	0.0016278	0.029567	-1.18928
ODF2	-0.604411	4.61265	-3.42546	0.00162815	0.029567	-1.18947
NEB	-0.53239	4.11129	-3.42513	0.0016296	0.029567	-1.19026
TMEM178B	-0.753609	5.35795	-3.42492	0.00163057	0.029567	-1.19079
MYL10	1.10414	6.16989	3.42471	0.0016315	0.029567	-1.1913
DMRTC2	-1.11276	3.4396	-3.4246	0.00163196	0.029567	-1.19155
ETV6	-0.730045	4.74202	-3.42434	0.00163315	0.029567	-1.1922
SLC17A4	-0.786541	3.00308	-3.42427	0.00163345	0.029567	-1.19236
DDX50	-0.750511	5.17139	-3.42418	0.00163383	0.029567	-1.19257
AC068831.3	0.6009	3.50687	3.42406	0.00163439	0.029567	-1.19287
CCDC115	0.763919	7.44003	3.42399	0.00163469	0.029567	-1.19304
RP11-549J18.1	-1.0305	3.33683	-3.4239	0.00163508	0.029567	-1.19325
EZH1	-1.17488	3.18414	-3.42291	0.00163949	0.0295895	-1.19565
SLC13A1	-1.41701	3.25966	-3.42272	0.00164034	0.0295895	-1.19611
CCL21	1.00365	5.22746	3.4222	0.00164268	0.0295895	-1.19739
MRPS7	1.39324	6.06243	3.42213	0.00164298	0.0295895	-1.19755
LOC101929497	-0.883022	3.43728	-3.42186	0.00164418	0.0295895	-1.1982
CPAMD8	0.739296	4.86268	3.42181	0.0016444	0.0295895	-1.19832
MIR1292	0.703459	4.46062	3.42144	0.00164609	0.0295895	-1.19923
AC007787.2	0.553458	4.1168	3.42123	0.00164704	0.0295895	-1.19975
WEE1	-1.09418	5.94476	-3.42107	0.00164774	0.0295895	-1.20012
MSTO1	0.757964	5.2772	3.41958	0.00165445	0.0296015	-1.20375
MGC10814	0.567848	4.03194	3.41913	0.00165647	0.0296015	-1.20483
IPO11	-0.91448	3.73326	-3.41874	0.00165821	0.0296015	-1.20577
PRRX2-AS1	0.667066	4.32068	3.4184	0.00165976	0.0296015	-1.2066
LDHAL6CP	-0.937084	3.83985	-3.41825	0.00166043	0.0296015	-1.20696
MTCL1	-1.05615	3.82368	-3.41811	0.00166108	0.0296015	-1.20731
MACROD2-AS1	-0.790168	3.46349	-3.41805	0.00166135	0.0296015	-1.20745
SCRN2	0.86562	5.20599	3.4178	0.00166247	0.0296015	-1.20805
FLVCR1	-0.775211	5.54388	-3.41755	0.00166362	0.0296015	-1.20867
KDM5D	-2.01095	6.17934	-3.41725	0.00166494	0.0296015	-1.20938
VENTXP1	-0.959953	3.07432	-3.41716	0.00166539	0.0296015	-1.20962
CREG2	-1.00914	3.1898	-3.41701	0.00166606	0.0296015	-1.20998
IGLON5	0.459908	4.03667	3.417	0.00166612	0.0296015	-1.21001
ZNF683	0.875297	4.88191	3.41619	0.00166976	0.0296015	-1.21195
JAZF1-AS1	-1.19722	3.35401	-3.41602	0.00167053	0.0296015	-1.21236
PTH1R	0.588583	3.99177	3.41596	0.0016708	0.0296015	-1.21251
PSAPL1	0.580638	4.87068	3.41596	0.00167082	0.0296015	-1.21252
MED13L	-0.810327	3.38248	-3.41579	0.00167157	0.0296015	-1.21292
PWAR5	-0.787033	2.89915	-3.41559	0.0016725	0.0296015	-1.21341
ANG	1.38321	5.91417	3.41529	0.00167388	0.0296035	-1.21415
CCNT2-AS1	-0.583734	3.55258	-3.41382	0.0016806	0.0296998	-1.21772
PSMG4	-0.505376	3.31599	-3.41286	0.00168498	0.0297549	-1.22004
LOC100507654	-0.948119	3.54829	-3.41224	0.00168782	0.0297674	-1.22154
SLC4A4	-0.739411	4.3442	-3.41192	0.00168929	0.0297674	-1.22231
PCOLCE	0.969558	5.57895	3.41187	0.00168952	0.0297674	-1.22243
APOBR	0.376233	3.44324	3.41128	0.00169221	0.0297807	-1.22385
FAM167B	0.647243	3.99656	3.41099	0.00169354	0.0297807	-1.22455
TMEM110	0.870899	5.03332	3.41087	0.0016941	0.0297807	-1.22484
SLC26A4	-0.804488	3.17956	-3.41023	0.00169708	0.0297946	-1.22641
LOC100288490	-0.956387	3.31318	-3.41002	0.00169803	0.0297946	-1.22691
SLC22A4	-0.820477	4.00125	-3.40987	0.00169872	0.0297946	-1.22727
MIA	0.909142	6.19554	3.40895	0.00170297	0.0298468	-1.2295
EPC1	-0.784958	6.27396	-3.40853	0.00170492	0.0298529	-1.23052
COG1	1.03743	6.52351	3.40833	0.00170588	0.0298529	-1.23102
LRWD1	1.05669	5.57623	3.40742	0.0017101	0.0299044	-1.23322
PRG4	-0.787302	2.92358	-3.40709	0.00171163	0.0299069	-1.23402
VPS53	-1.38275	3.63219	-3.40683	0.00171281	0.0299069	-1.23463
DOHH	1.25576	5.2924	3.40645	0.00171458	0.0299155	-1.23555
TBL1XR1	-1.25218	3.59768	-3.40583	0.00171748	0.0299261	-1.23706
MDN1	-0.854714	3.2684	-3.40551	0.00171899	0.0299261	-1.23783
SH3GL1	1.0563	6.57573	3.40522	0.00172033	0.0299261	-1.23853
CLEC14A	0.726299	4.5238	3.40485	0.00172207	0.0299261	-1.23943
HOXA3	-1.06759	3.43028	-3.4047	0.00172278	0.0299261	-1.2398
CSNK2B	-1.065	3.88135	-3.4046	0.00172323	0.0299261	-1.24003
KNSTRN	0.832389	4.92268	3.40432	0.00172456	0.0299261	-1.24072
C12orf77	-1.14268	3.23244	-3.40392	0.00172642	0.0299261	-1.24168
BCL10	-1.54262	3.55837	-3.40369	0.00172751	0.0299261	-1.24224
AL022344.5	-1.00373	3.31118	-3.40356	0.00172815	0.0299261	-1.24257
CEP128	-1.05165	3.48662	-3.40306	0.00173046	0.0299261	-1.24376
WDHD1	-0.879181	3.45932	-3.40304	0.00173058	0.0299261	-1.24382
ACSM5	0.593707	4.8028	3.40267	0.00173231	0.0299339	-1.24471
PNCK	0.438228	4.24178	3.40229	0.0017341	0.0299427	-1.24563
LYZL1	0.464225	3.19751	3.40191	0.00173587	0.0299467	-1.24654
EXOC3L4	0.52842	5.17118	3.4015	0.0017378	0.0299467	-1.24753
MIR4435-1HG	-0.569536	2.65503	-3.40142	0.00173818	0.0299467	-1.24772
CST3	0.981645	5.4527	3.40084	0.00174094	0.0299721	-1.24914
DES	1.03493	5.81956	3.4002	0.00174397	0.0300023	-1.25069
C19orf24	1.09315	5.51109	3.3996	0.00174683	0.0300042	-1.25214
SNAPIN	0.965575	7.85128	3.39919	0.00174876	0.0300042	-1.25313
FLJ38717	-0.769675	3.73394	-3.39881	0.00175056	0.0300042	-1.25404
ARTN	0.488564	3.54168	3.39803	0.00175428	0.0300042	-1.25593
ZNF493	-0.940848	5.86255	-3.39759	0.0017564	0.0300042	-1.25701
TLL1	-1.20586	3.44851	-3.39759	0.0017564	0.0300042	-1.25701
NMUR1	0.820291	3.75524	3.39754	0.00175664	0.0300042	-1.25713
EGFLAM-AS4	-0.702363	3.22871	-3.39725	0.00175801	0.0300042	-1.25783
CASS4	-0.876901	3.26475	-3.397	0.00175919	0.0300042	-1.25842
DOK2	0.584614	4.90137	3.39664	0.00176093	0.0300042	-1.2593
GPR37L1	0.604717	4.19265	3.39647	0.00176172	0.0300042	-1.2597
ACACB	0.970691	6.81152	3.39607	0.00176366	0.0300042	-1.26068
UNC13A	0.473122	3.86543	3.39583	0.00176481	0.0300042	-1.26127
SCN1B	0.784784	5.75634	3.39566	0.00176563	0.0300042	-1.26168
ANKRD7	-0.728071	2.88204	-3.39564	0.0017657	0.0300042	-1.26171
CDH17	-1.1314	4.14526	-3.39563	0.00176577	0.0300042	-1.26174
ORMDL2	1.02619	6.3784	3.39559	0.00176593	0.0300042	-1.26183
GALR2	0.374379	2.90284	3.39517	0.00176795	0.0300165	-1.26285
PDCD1	0.999556	5.24375	3.39489	0.00176932	0.030018	-1.26354
PRO2012	-1.60089	3.67219	-3.39415	0.00177288	0.0300336	-1.26533
WWC1	-1.00147	5.5249	-3.394	0.00177359	0.0300336	-1.26568
LOC101927112	-0.564472	3.01454	-3.39382	0.00177446	0.0300336	-1.26612
CCDC107	1.19168	6.22518	3.39363	0.00177539	0.0300336	-1.26658
UCA1	0.63755	4.4783	3.39302	0.00177829	0.0300568	-1.26804
GSTTP1	0.545282	4.27539	3.39281	0.00177933	0.0300568	-1.26856
RNF126P1	0.969603	4.32169	3.39232	0.00178171	0.0300752	-1.26975
LIPG	-0.836425	3.30579	-3.39179	0.00178427	0.0300919	-1.27103
DPP10	-0.84462	3.10512	-3.39158	0.00178528	0.0300919	-1.27153
ITGB7	0.853191	5.4659	3.39094	0.00178839	0.0301165	-1.27308
NLRP2	-0.697842	4.68093	-3.39075	0.00178931	0.0301165	-1.27354
HIST3H3	0.424571	3.34105	3.38993	0.00179328	0.0301367	-1.27551
RFX4	-1.01148	3.21089	-3.38987	0.00179359	0.0301367	-1.27566
FYCO1	0.925678	6.3011	3.38885	0.00179854	0.0301367	-1.27812
PDK3	-0.826607	4.16176	-3.38852	0.00180017	0.0301367	-1.27893
PTGIR	0.790418	6.15697	3.38833	0.00180107	0.0301367	-1.27937
RP11-410L14.2	0.803353	5.70179	3.38817	0.00180186	0.0301367	-1.27976
NLGN3	0.688941	4.57903	3.38795	0.00180297	0.0301367	-1.28031
THEMIS	-1.27436	3.63484	-3.3879	0.00180321	0.0301367	-1.28043
TRIM54	0.470578	3.92128	3.38768	0.00180425	0.0301367	-1.28094
ZNF747	0.880438	4.95758	3.38742	0.00180553	0.0301367	-1.28157
NAALADL1	0.680655	5.02663	3.38703	0.00180746	0.0301367	-1.28252
LOC100288860	0.652734	4.41186	3.38698	0.00180769	0.0301367	-1.28264
SLC26A6	-0.666878	4.27272	-3.38692	0.001808	0.0301367	-1.28279
FABP6	-0.793972	3.34656	-3.38624	0.00181133	0.0301367	-1.28443
MGC32805	-1.19283	3.29483	-3.38585	0.00181326	0.0301367	-1.28538
LANCL3	-1.26067	3.28668	-3.38576	0.00181372	0.0301367	-1.2856
EPHA5-AS1	0.604082	4.0708	3.38554	0.00181479	0.0301367	-1.28613
ASB6	0.991217	5.72325	3.3844	0.00182038	0.0301367	-1.28886
RP3-412A9.16	-0.832667	4.57704	-3.38427	0.00182103	0.0301367	-1.28918
SPEF1	0.551246	4.48911	3.38413	0.00182173	0.0301367	-1.28952
FLT1	-1.19093	3.90277	-3.38409	0.00182192	0.0301367	-1.28962
RLTPR	0.596062	4.04793	3.38402	0.0018223	0.0301367	-1.2898
IQGAP2	-0.535721	4.08409	-3.38372	0.00182378	0.0301367	-1.29053
LOC145694	0.489925	4.35255	3.38361	0.00182428	0.0301367	-1.29077
RP6-99M1.2	-1.03931	4.15452	-3.38353	0.00182469	0.0301367	-1.29097
MMAA	-1.23306	3.20087	-3.38343	0.00182517	0.0301367	-1.2912
RER1	1.18784	8.321	3.38339	0.00182537	0.0301367	-1.2913
KALRN	-0.723024	3.36176	-3.38218	0.00183138	0.0302145	-1.29423
SLC44A2	0.858758	5.96267	3.38117	0.00183641	0.0302391	-1.29667
LINC01312	-0.679975	3.04929	-3.381	0.00183724	0.0302391	-1.29707
LINC01101	0.453073	3.45895	3.38074	0.00183853	0.0302391	-1.2977
LOC100506999	-0.552321	2.71377	-3.38033	0.0018406	0.0302391	-1.2987
C6orf15	0.630286	5.04506	3.37974	0.00184356	0.0302391	-1.30013
FUZ	0.832071	4.81948	3.37972	0.00184363	0.0302391	-1.30016
NCR1	0.670749	5.39778	3.37949	0.00184477	0.0302391	-1.30071
FAM178B	0.60094	4.89584	3.37948	0.00184487	0.0302391	-1.30076
C15orf65	1.16669	6.53833	3.37929	0.0018458	0.0302391	-1.30121
SCEL	-0.96275	3.18133	-3.37898	0.00184735	0.0302391	-1.30196
MCTP1	-0.925947	3.69482	-3.37894	0.00184753	0.0302391	-1.30204
SGOL1	-0.827649	3.98813	-3.37858	0.00184937	0.0302391	-1.30293
ARHGAP26-AS1	0.495041	3.1057	3.37851	0.00184971	0.0302391	-1.30309
CASC17	-0.673257	3.81886	-3.37704	0.00185711	0.0303145	-1.30664
EFNA3	0.974416	6.11788	3.37693	0.00185762	0.0303145	-1.30689
TRIM59	-1.03249	3.65635	-3.37663	0.00185915	0.0303145	-1.30762
PTCRA	0.755623	5.79769	3.37647	0.00185993	0.0303145	-1.308
VSTM2A	-0.806424	3.32663	-3.37602	0.00186224	0.0303145	-1.3091
MAGOHB	-0.814074	3.44881	-3.37578	0.00186344	0.0303145	-1.30967
TAF1A-AS1	-0.592258	3.63891	-3.37568	0.00186396	0.0303145	-1.30992
MYL9	0.760962	4.88818	3.37546	0.00186506	0.0303145	-1.31045
RAVER2	-0.931515	3.17888	-3.37481	0.00186832	0.0303145	-1.312
H19	-1.3538	4.81381	-3.37438	0.00187052	0.0303145	-1.31305
DQ570835	-0.935764	5.35475	-3.3742	0.00187143	0.0303145	-1.31348
XCL1	0.51844	3.70715	3.37411	0.00187186	0.0303145	-1.31369
MIR6883	0.521577	4.17862	3.37404	0.00187222	0.0303145	-1.31386
BAMBI	0.848525	5.79388	3.37399	0.0018725	0.0303145	-1.31399
ZNF747	0.872856	6.44587	3.37367	0.0018741	0.0303194	-1.31475
LOC101927282	-0.954538	3.44463	-3.37249	0.00188011	0.0303956	-1.3176
TMEM187	0.828527	5.45267	3.37197	0.00188277	0.0304125	-1.31886
LILRB1	0.557211	4.12616	3.37155	0.00188493	0.0304125	-1.31988
AC013733.4	-0.79314	3.19128	-3.37119	0.00188673	0.0304125	-1.32073
NPPB	0.490981	3.68556	3.37096	0.0018879	0.0304125	-1.32128
METTL1	0.757417	5.79616	3.37056	0.00188996	0.0304125	-1.32225
RAB11B	0.588353	4.52446	3.37047	0.00189045	0.0304125	-1.32248
HIST1H3A	-0.973367	3.64379	-3.37027	0.00189144	0.0304125	-1.32295
EVA1A	0.661655	6.46638	3.37025	0.00189158	0.0304125	-1.32301
GPR82	-0.967502	2.9806	-3.36858	0.00190011	0.030515	-1.32701
CENPVP1	-1.07364	3.47945	-3.36849	0.00190057	0.030515	-1.32723
ZNF382	-0.749707	3.63094	-3.36793	0.00190349	0.0305326	-1.3286
ZNF469	0.566787	4.96207	3.36777	0.00190428	0.0305326	-1.32897
FASN	0.499427	4.69816	3.36735	0.00190645	0.0305464	-1.32998
LINC00648	-1.05225	3.48967	-3.36581	0.00191445	0.0306067	-1.33371
ALKBH4	0.765062	4.75206	3.36577	0.00191464	0.0306067	-1.33379
SLC29A3	0.754529	5.69177	3.36511	0.00191804	0.0306067	-1.33537
LOC153682	-0.924128	4.04962	-3.36484	0.00191944	0.0306067	-1.33602
C7orf55	1.19121	6.26881	3.36476	0.00191991	0.0306067	-1.33624
LINC00263	1.04862	5.00446	3.36469	0.00192027	0.0306067	-1.33641
KCNS1	0.608078	4.38114	3.36446	0.00192145	0.0306067	-1.33695
RP11-403N16.3	-0.636184	3.30637	-3.36445	0.0019215	0.0306067	-1.33697
LOC101927560	-0.731479	2.99334	-3.36435	0.00192201	0.0306067	-1.33721
CYP2W1	0.747475	3.93057	3.3641	0.00192333	0.0306067	-1.33782
C1QTNF7	-0.970952	3.36895	-3.36205	0.00193401	0.0307558	-1.34275
ZKSCAN2	0.873354	5.39078	3.36155	0.00193664	0.0307564	-1.34396
BOLA1	0.826442	5.20007	3.36123	0.00193829	0.0307564	-1.34472
OSGIN1	0.926536	4.45561	3.36115	0.00193872	0.0307564	-1.34491
ANKRD30BP3	-0.97664	3.76107	-3.36081	0.00194053	0.0307564	-1.34575
COL3A1	1.16979	6.24501	3.36079	0.00194064	0.0307564	-1.34579
ZNF24	-0.827744	3.83773	-3.35935	0.00194817	0.0308298	-1.34924
HLA-DMB	0.918101	6.02469	3.35928	0.00194857	0.0308298	-1.34942
VASH2	-1.23359	3.81609	-3.35895	0.00195031	0.0308298	-1.35022
C9orf50	0.606858	4.12982	3.3589	0.00195055	0.0308298	-1.35033
TNFRSF13B	0.889464	5.04023	3.35808	0.00195489	0.0308765	-1.3523
CA4	0.676079	4.16203	3.35784	0.00195615	0.0308765	-1.35288
CHODL	-0.742611	4.02513	-3.35639	0.00196385	0.0309771	-1.35637
MATN1-AS1	0.545487	4.71855	3.35578	0.0019671	0.0310074	-1.35784
TTBK2	-1.07606	3.16973	-3.35527	0.00196978	0.0310228	-1.35905
HCST	0.805926	4.5249	3.35499	0.00197132	0.0310228	-1.35975
MON1A	0.638064	4.14843	3.35485	0.00197206	0.0310228	-1.36008
SERPINB4	-1.04625	3.24257	-3.35451	0.00197387	0.0310303	-1.3609
BC034444	-0.746666	3.34274	-3.35418	0.00197562	0.0310369	-1.36169
MAP3K7CL	-0.636236	3.01677	-3.35365	0.00197845	0.0310516	-1.36296
HELLS	-1.23525	4.39383	-3.35342	0.00197967	0.0310516	-1.36351
CEP55	-1.2518	3.64217	-3.353	0.00198192	0.0310516	-1.36452
MDK	1.02307	5.19429	3.35294	0.00198223	0.0310516	-1.36466
OR51B6	-0.984392	3.93257	-3.35272	0.00198341	0.0310516	-1.36519
AC018755.16	0.589577	4.05831	3.35251	0.00198454	0.0310516	-1.36569
ROPN1	0.590657	4.88763	3.35223	0.00198606	0.0310547	-1.36638
PNMA1	0.902409	5.89069	3.35161	0.00198938	0.0310857	-1.36786
CD244	-0.789684	3.12881	-3.35106	0.00199232	0.0311043	-1.36917
TTI2	0.869638	5.28159	3.35085	0.00199348	0.0311043	-1.36969
ZNF492	-1.0303	3.32072	-3.35065	0.00199457	0.0311043	-1.37018
KIF25	0.563101	5.12519	3.35011	0.00199747	0.0311091	-1.37147
NRG3	0.632487	4.70906	3.34985	0.00199888	0.0311091	-1.3721
ITSN1	-1.11043	3.83205	-3.34932	0.00200173	0.0311091	-1.37336
ATP5S	0.723461	5.62996	3.34915	0.00200265	0.0311091	-1.37377
RNF139-AS1	-0.887668	5.22715	-3.34912	0.00200281	0.0311091	-1.37384
BCL11B	-1.11247	3.82877	-3.34911	0.00200287	0.0311091	-1.37387
BTBD19	-0.638869	4.05532	-3.34867	0.00200525	0.0311128	-1.37493
ZNF664	-0.954663	5.51054	-3.34857	0.00200577	0.0311128	-1.37516
APCDD1	0.828438	6.95566	3.34827	0.00200741	0.0311175	-1.37588
CYP4F3	-0.834254	3.38993	-3.34769	0.00201058	0.0311264	-1.37729
FHL5	-1.09326	3.21768	-3.34746	0.00201179	0.0311264	-1.37782
RBM33	-0.673898	5.93492	-3.34743	0.00201198	0.0311264	-1.37791
ST7-OT4	-1.43631	3.4445	-3.3469	0.00201484	0.0311406	-1.37917
LRRC3	0.670259	4.56588	3.34663	0.00201635	0.0311406	-1.37984
BAI1	0.988519	4.24963	3.34623	0.00201853	0.0311406	-1.38079
PTPN9	-0.867808	3.34645	-3.34602	0.00201964	0.0311406	-1.38128
TAP2	-0.626325	3.84951	-3.34533	0.00202343	0.0311406	-1.38295
LOC100133315	-0.554691	5.02404	-3.34468	0.00202696	0.0311406	-1.3845
RP11-812E19.3	0.70535	4.64039	3.34441	0.00202847	0.0311406	-1.38517
GZMM	0.455159	3.3142	3.34437	0.00202866	0.0311406	-1.38525
SLC35F2	1.06264	8.15153	3.34431	0.00202898	0.0311406	-1.38539
TTLL9	0.462745	4.02528	3.34422	0.00202949	0.0311406	-1.38561
RP11-116D17.1	-0.562687	3.00429	-3.34343	0.00203381	0.0311406	-1.3875
HPGD	-0.899708	5.50062	-3.34325	0.00203484	0.0311406	-1.38795
SLCO4A1-AS1	1.10058	8.16698	3.34293	0.0020366	0.0311406	-1.38872
DNAJC6	-0.897888	3.45562	-3.34239	0.00203953	0.0311406	-1.39
RP11-73K9.2	-0.815576	3.99076	-3.34222	0.00204048	0.0311406	-1.39041
MOP-1	-0.903652	3.07599	-3.34222	0.00204048	0.0311406	-1.39042
LOC100507140	-1.11404	3.69579	-3.34219	0.00204063	0.0311406	-1.39048
ASL	1.30301	5.98531	3.34218	0.00204068	0.0311406	-1.3905
STARD6	-0.779862	3.3256	-3.34186	0.00204247	0.0311406	-1.39128
ITPK1-AS1	-0.728664	4.04125	-3.34183	0.00204261	0.0311406	-1.39134
CDKN2C	0.587323	6.4072	3.3416	0.00204387	0.0311406	-1.39189
THBD	-0.56421	4.29768	-3.3416	0.00204388	0.0311406	-1.3919
ANKRD20A1	-1.07834	3.13577	-3.34136	0.00204524	0.0311406	-1.39249
EPT1	-0.78262	4.65566	-3.3413	0.00204556	0.0311406	-1.39262
CYP4A11	0.419722	4.1823	3.34091	0.0020477	0.0311406	-1.39356
KRT18P50	0.617095	4.05106	3.3407	0.00204889	0.0311406	-1.39407
ZNF417	-1.38018	3.39205	-3.34027	0.00205127	0.0311406	-1.39511
SNTB1	-0.48558	5.52274	-3.34025	0.00205136	0.0311406	-1.39515
ACPT	1.40316	5.50815	3.34005	0.00205249	0.0311406	-1.39563
MGC40069	-1.00102	3.41825	-3.33991	0.00205327	0.0311406	-1.39597
LOC100130992	-0.791966	3.02527	-3.33953	0.00205532	0.0311406	-1.39686
CNTLN	-1.24936	3.48325	-3.33939	0.0020561	0.0311406	-1.3972
TUBA3C	0.681728	5.16089	3.33879	0.00205944	0.0311406	-1.39864
TUSC1	0.984501	8.01679	3.33874	0.00205971	0.0311406	-1.39876
ELP5	0.904981	5.43335	3.3387	0.00205995	0.0311406	-1.39886
PLCD3	1.00947	5.44028	3.33803	0.00206366	0.0311406	-1.40046
LOC101060553	-0.434034	3.52279	-3.33791	0.00206438	0.0311406	-1.40077
MBLAC1	0.885156	5.5445	3.33788	0.00206454	0.0311406	-1.40084
LY96	-0.861871	4.09219	-3.33761	0.00206601	0.0311406	-1.40147
FKRP	-0.636592	3.16826	-3.33757	0.00206626	0.0311406	-1.40158
C14orf169	0.893594	6.43528	3.33725	0.00206806	0.0311464	-1.40235
CDC7	-0.891683	4.9985	-3.33702	0.00206931	0.0311464	-1.40289
FERMT1	-0.827768	4.56248	-3.33663	0.00207151	0.0311584	-1.40383
ZNF584	0.691483	5.14845	3.33639	0.00207284	0.0311584	-1.40441
ROR1	-0.894663	3.74378	-3.33554	0.00207759	0.0311584	-1.40644
MBL2	-0.690291	3.00811	-3.3355	0.0020778	0.0311584	-1.40653
ISY1-RAB43	0.658387	5.37573	3.33531	0.00207887	0.0311584	-1.40699
EDN2	0.549438	4.83706	3.3353	0.00207895	0.0311584	-1.40702
FLJ20021	1.33391	5.87897	3.33521	0.00207945	0.0311584	-1.40724
C9orf37	0.840378	4.49708	3.33379	0.0020874	0.0312416	-1.41063
SLC26A1	0.416357	3.99012	3.33374	0.00208768	0.0312416	-1.41075
DNAJB12	1.01266	6.09305	3.33301	0.00209179	0.0312419	-1.4125
PHLDA2	-1.08824	4.99295	-3.33292	0.00209232	0.0312419	-1.41272
GULP1	0.786889	5.7953	3.33252	0.00209456	0.0312419	-1.41367
RANGRF	0.697438	4.79974	3.33244	0.00209505	0.0312419	-1.41388
XAGE3	0.428464	3.88579	3.3324	0.00209524	0.0312419	-1.41396
LINC00518	-1.34767	3.20159	-3.33193	0.00209794	0.0312419	-1.41511
DAZL	-0.827409	3.19682	-3.33185	0.00209838	0.0312419	-1.41529
SSTR5-AS1	-0.676831	3.68051	-3.33166	0.00209947	0.0312419	-1.41575
KIAA1210	-1.43999	3.47192	-3.33158	0.00209987	0.0312419	-1.41592
MFSD10	0.996663	5.57445	3.33136	0.00210112	0.0312419	-1.41645
RNF151	0.612204	4.27344	3.33114	0.00210242	0.0312419	-1.417
RTKN2	-1.19573	3.29008	-3.33051	0.00210597	0.0312531	-1.4185
LINC00514	0.377126	3.41453	3.33023	0.00210754	0.0312531	-1.41916
REPS2	-1.05434	3.48524	-3.33009	0.00210837	0.0312531	-1.41952
DNAH12	-0.798015	3.34816	-3.33006	0.00210853	0.0312531	-1.41958
IL17B	0.427624	3.65502	3.32921	0.00211336	0.0312766	-1.42161
MSI2	-0.950057	3.37249	-3.32866	0.0021165	0.0312766	-1.42294
VARS	0.60375	4.67555	3.32863	0.00211668	0.0312766	-1.42301
CTB-102L5.7	0.518548	4.42247	3.32844	0.00211777	0.0312766	-1.42347
CLTA	-1.04691	3.71708	-3.32839	0.00211804	0.0312766	-1.42358
LOC101927699	-0.728328	2.89858	-3.32837	0.00211816	0.0312766	-1.42363
AARS2	0.722844	5.60253	3.32798	0.00212035	0.031283	-1.42455
FAM184A	-0.732035	4.09656	-3.32782	0.00212126	0.031283	-1.42493
LOC101929372	0.524635	3.96961	3.32702	0.00212585	0.0313122	-1.42685
CCDC37	0.574186	4.04323	3.32659	0.00212834	0.0313122	-1.42789
FCN3	0.533207	3.78151	3.3264	0.00212941	0.0313122	-1.42834
RP11-55K13.1	-1.03699	3.70068	-3.32595	0.00213203	0.0313122	-1.42943
NDUFA4L2	0.573488	4.32504	3.32586	0.00213254	0.0313122	-1.42965
OVOL3	0.347058	4.39516	3.3258	0.00213289	0.0313122	-1.42979
ANK2	-1.0574	3.93218	-3.32571	0.00213337	0.0313122	-1.42999
PIGV	0.810657	6.35521	3.32561	0.00213398	0.0313122	-1.43025
RFFL	-0.972249	3.67559	-3.32534	0.00213551	0.031315	-1.43088
LOC101928401	-0.884328	3.17569	-3.32498	0.00213758	0.0313257	-1.43174
AK024134	0.424766	2.94668	3.32412	0.00214252	0.0313291	-1.4338
LOC101927761	-0.574967	3.07158	-3.32398	0.00214336	0.0313291	-1.43415
KRT83	0.691727	4.4337	3.32354	0.00214587	0.0313291	-1.43518
SMIM1	1.27782	5.54869	3.32343	0.00214654	0.0313291	-1.43546
RP11-573N10.1	-1.09925	3.63314	-3.32335	0.00214699	0.0313291	-1.43565
SLC17A3	-0.675155	3.59122	-3.32332	0.00214718	0.0313291	-1.43573
SAMD14	0.543999	4.15361	3.32311	0.00214838	0.0313291	-1.43622
SOX9-AS1	-1.01565	3.56356	-3.32308	0.00214855	0.0313291	-1.43629
STOML2	1.52195	6.5251	3.32263	0.00215116	0.0313325	-1.43737
CDHR3	-0.918004	3.67457	-3.32258	0.00215146	0.0313325	-1.4375
BLOC1S1-RDH5	0.851695	4.76705	3.32187	0.00215559	0.031369	-1.4392
MYEOV	0.67257	4.86378	3.32155	0.00215744	0.031369	-1.43996
LINC00348	-1.01324	3.12146	-3.32128	0.00215898	0.031369	-1.4406
RRAGC	-0.830867	3.76726	-3.32122	0.00215935	0.031369	-1.44075
KLRC4	-1.02144	3.15733	-3.32095	0.00216094	0.0313727	-1.44141
HCLS1	-0.630018	4.51437	-3.32069	0.00216245	0.0313751	-1.44203
PCSK6	-1.07361	3.65985	-3.32034	0.00216447	0.0313849	-1.44286
LOC646903	-0.991181	3.31788	-3.31976	0.00216782	0.0313879	-1.44423
LOC100130219	-1.26017	4.67524	-3.31967	0.00216837	0.0313879	-1.44445
LOC101928847	-1.18737	3.48644	-3.31961	0.00216872	0.0313879	-1.4446
PTH2R	-0.943473	4.00407	-3.31915	0.00217144	0.0314036	-1.44571
SRRM3	-1.06791	3.34443	-3.31897	0.00217249	0.0314036	-1.44614
ZNF785	-0.902799	3.09556	-3.31874	0.00217383	0.0314036	-1.44669
OR7A10	-0.877981	3.25532	-3.31838	0.00217593	0.0314143	-1.44754
C2	0.72565	4.84813	3.31812	0.00217747	0.0314172	-1.44817
LOC441666	-1.49846	3.43124	-3.31788	0.00217885	0.0314177	-1.44874
CKLF	0.672019	5.37857	3.31732	0.00218216	0.0314297	-1.45009
LOC283585	-1.15595	3.47578	-3.31665	0.00218605	0.0314297	-1.45167
AADACP1	-1.00452	3.27389	-3.3166	0.00218635	0.0314297	-1.45179
MAGEB4	-1.68258	3.63561	-3.316	0.00218993	0.0314297	-1.45324
VPS37D	0.782048	5.2255	3.31459	0.0021982	0.0314297	-1.4566
LOC101926928	-1.04054	3.15693	-3.31429	0.00220002	0.0314297	-1.45733
PYCARD	0.876949	5.39839	3.31424	0.0022003	0.0314297	-1.45744
EID2	0.686769	6.35873	3.31411	0.00220107	0.0314297	-1.45775
RARS2	-1.01623	3.51279	-3.31397	0.00220192	0.0314297	-1.4581
C11orf49	0.575869	4.73321	3.31396	0.00220194	0.0314297	-1.45811
PHACTR2	-0.756401	3.76402	-3.31365	0.00220378	0.0314297	-1.45885
CASP8AP2	-1.25794	3.43853	-3.31354	0.00220443	0.0314297	-1.45911
TTK	-1.08276	3.39919	-3.31311	0.00220698	0.0314297	-1.46014
VASN	1.01324	5.34588	3.31263	0.00220987	0.0314297	-1.4613
POF1B	-1.01134	2.91479	-3.31258	0.00221015	0.0314297	-1.46141
LOC101930421	0.625148	4.34416	3.3125	0.00221065	0.0314297	-1.46161
LOC101929025	-1.01646	3.50236	-3.31219	0.00221245	0.0314297	-1.46234
LOC400654	-1.08576	3.09452	-3.31215	0.00221271	0.0314297	-1.46244
GOLGA2P2Y	0.434854	3.58732	3.31182	0.00221468	0.0314297	-1.46323
NPTXR	0.741486	4.88611	3.31153	0.00221642	0.0314297	-1.46393
UGT3A1	-0.971653	3.34605	-3.31138	0.00221727	0.0314297	-1.46427
AX748066	0.642574	3.77544	3.31135	0.0022175	0.0314297	-1.46436
SPRED3	0.823062	5.04678	3.31133	0.00221758	0.0314297	-1.4644
SLC10A7	-1.12623	3.1709	-3.31096	0.00221982	0.0314297	-1.46529
SP1	-0.759287	6.56333	-3.31094	0.00221991	0.0314297	-1.46533
LOC101929709	-0.662917	5.58434	-3.31092	0.00222002	0.0314297	-1.46537
KIAA0226L	-1.2413	4.85158	-3.31089	0.00222021	0.0314297	-1.46545
ITPKB-IT1	0.526555	4.04023	3.3108	0.00222073	0.0314297	-1.46566
SPATA2	0.513678	6.28575	3.3107	0.00222136	0.0314297	-1.46591
MTTP	-0.743049	3.13506	-3.3107	0.00222138	0.0314297	-1.46591
RP11-474P2.2	0.557969	5.22731	3.31069	0.00222142	0.0314297	-1.46593
DIO3OS	0.558703	4.97228	3.31003	0.00222537	0.0314665	-1.46751
RBMXL2	-0.917752	3.40388	-3.30909	0.00223099	0.0314867	-1.46975
LRRC75A-AS1	0.480133	3.86038	3.30876	0.00223295	0.0314867	-1.47053
HOTAIRM1	-0.729576	3.62372	-3.30843	0.00223497	0.0314867	-1.47133
FCRLB	0.621091	4.38759	3.30839	0.00223522	0.0314867	-1.47143
SLC4A7	-1.45824	3.48115	-3.30807	0.00223715	0.0314867	-1.4722
MLX	1.04255	7.67262	3.30799	0.00223758	0.0314867	-1.47237
FSTL5	-1.21092	3.16496	-3.30789	0.00223823	0.0314867	-1.47263
CLMP	0.80369	5.48491	3.30756	0.0022402	0.0314867	-1.47341
SPDYA	-0.710229	3.11175	-3.30742	0.00224105	0.0314867	-1.47375
PCDHA10	0.451038	3.93313	3.30697	0.00224378	0.0314867	-1.47483
OBSL1	-0.832537	3.88902	-3.30687	0.00224433	0.0314867	-1.47505
DACH2	-0.903407	3.07306	-3.30667	0.00224557	0.0314867	-1.47554
CAT	-0.793131	3.5649	-3.30651	0.00224651	0.0314867	-1.47591
ADAMTS13	0.648893	4.58733	3.30647	0.00224674	0.0314867	-1.476
LOC101927668	-0.826565	3.45141	-3.30643	0.00224703	0.0314867	-1.47611
GPR162	0.666448	4.42387	3.30585	0.0022505	0.0315164	-1.47748
LOC645485	-0.958359	3.03231	-3.30553	0.00225244	0.0315247	-1.47825
IQCC	0.843402	4.67054	3.30531	0.0022538	0.0315249	-1.47879
SOS2	-0.859397	3.36775	-3.30461	0.00225803	0.0315413	-1.48045
RP11-116O18.1	-1.17435	3.24637	-3.30452	0.00225855	0.0315413	-1.48066
C7orf13	0.701065	4.57037	3.30445	0.00225903	0.0315413	-1.48085
UTY	-0.634524	3.88664	-3.30408	0.00226124	0.0315533	-1.48172
C5AR1	-0.536968	4.09981	-3.30374	0.00226328	0.0315534	-1.48252
GJA3	0.650981	3.84028	3.30331	0.00226593	0.0315534	-1.48356
RP1-155D22.1	0.394138	3.64252	3.30329	0.00226605	0.0315534	-1.4836
HOXA10	-0.617932	3.22317	-3.30319	0.00226665	0.0315534	-1.48384
DPAGT1	1.10323	7.40378	3.30205	0.00227363	0.0315684	-1.48657
C1orf56	0.461357	3.79749	3.30199	0.00227397	0.0315684	-1.4867
LOC340340	-0.936614	3.20088	-3.30192	0.00227443	0.0315684	-1.48688
HECTD2	-0.956812	4.1229	-3.30116	0.00227905	0.0315684	-1.48868
C18orf54	-0.954422	3.55961	-3.30102	0.00227989	0.0315684	-1.48901
CCDC101	0.850641	5.08774	3.30097	0.0022802	0.0315684	-1.48913
TREM2	0.600348	4.75762	3.30066	0.00228215	0.0315684	-1.48989
SLC38A10	0.462177	4.68806	3.30065	0.0022822	0.0315684	-1.48991
BCL2A1	-0.87562	3.35561	-3.30064	0.00228223	0.0315684	-1.48992
RPRML	0.487166	3.301	3.30041	0.00228367	0.0315684	-1.49048
BCL2L13	-0.946619	3.59064	-3.30025	0.00228461	0.0315684	-1.49085
SRRM5	0.388768	3.35493	3.30022	0.00228483	0.0315684	-1.49093
UCN2	0.720194	4.98051	3.29996	0.00228644	0.0315684	-1.49156
LOC100128554	-0.464619	3.07444	-3.29968	0.00228815	0.0315684	-1.49222
TMEM114	0.606911	4.63209	3.29968	0.00228816	0.0315684	-1.49223
IL13RA1	-0.68632	4.14456	-3.29948	0.00228937	0.0315684	-1.4927
CNBD1	-1.12815	3.27711	-3.29882	0.00229344	0.0315825	-1.49427
UTS2B	-0.726747	3.1005	-3.29807	0.00229804	0.0315825	-1.49605
CDC14B	-0.655928	4.85759	-3.29802	0.00229837	0.0315825	-1.49618
MKRN7P	0.451448	4.4585	3.29783	0.00229954	0.0315825	-1.49663
PYY2	0.744871	3.7257	3.29773	0.00230014	0.0315825	-1.49686
SPATA6L	-1.05483	3.23039	-3.29743	0.002302	0.0315825	-1.49758
ATXN1	-0.849781	4.39198	-3.29741	0.00230214	0.0315825	-1.49763
GUCD1	1.34296	7.0125	3.29734	0.00230258	0.0315825	-1.4978
LHX5	0.739693	4.2573	3.2971	0.00230403	0.0315825	-1.49836
ASB17	-0.982024	3.1619	-3.29663	0.00230693	0.0315825	-1.49948
RP11-61L19.3	-1.07413	3.44801	-3.29642	0.00230828	0.0315825	-1.5
RNF25	0.820558	4.26538	3.29595	0.0023112	0.0315825	-1.50113
MAK	-0.716426	3.42584	-3.29589	0.00231152	0.0315825	-1.50125
LOC101929622	-0.951187	3.11937	-3.29574	0.00231248	0.0315825	-1.50162
C3orf62	-0.576631	3.56044	-3.29566	0.00231297	0.0315825	-1.50181
NTAN1	0.933872	6.30165	3.29543	0.0023144	0.0315825	-1.50235
RNF212	0.841507	5.3448	3.29521	0.00231577	0.0315825	-1.50288
MAFG-AS1	0.68028	4.39566	3.29495	0.00231738	0.0315825	-1.5035
TMEM256	1.24784	6.73858	3.29432	0.00232132	0.0315825	-1.505
IKBIP	-0.777246	3.06371	-3.29399	0.0023234	0.0315825	-1.5058
GPRC5C	0.531373	4.74939	3.29396	0.00232354	0.0315825	-1.50585
PXMP2	0.855291	6.90035	3.29337	0.00232721	0.0315825	-1.50725
FUT8-AS1	0.748015	5.88785	3.29313	0.00232874	0.0315825	-1.50784
STX18-AS1	-0.609651	3.35394	-3.29283	0.00233063	0.0315825	-1.50856
DLG4	-0.892979	3.8747	-3.29277	0.00233098	0.0315825	-1.50869
CEP152	-1.2559	4.00017	-3.29267	0.00233159	0.0315825	-1.50892
CABYR	0.335941	3.42766	3.2926	0.00233205	0.0315825	-1.5091
D21S2090E	0.660847	4.17986	3.29251	0.0023326	0.0315825	-1.50931
C11orf24	0.761528	6.84745	3.29242	0.00233318	0.0315825	-1.50953
BC039673	-1.12185	3.44343	-3.29203	0.00233565	0.0315825	-1.51047
OR8G1	-1.01204	3.90291	-3.29186	0.0023367	0.0315825	-1.51087
LOC100310756	0.865044	5.53976	3.29182	0.00233694	0.0315825	-1.51096
PLEKHF1	0.922143	6.47298	3.29159	0.00233838	0.0315825	-1.51151
FMO1	0.561371	5.9065	3.2914	0.00233957	0.0315825	-1.51196
FGF8	0.42666	3.30291	3.29138	0.00233973	0.0315825	-1.51202
UBE2C	0.470495	4.07393	3.29126	0.00234044	0.0315825	-1.51229
FAM131A	0.711532	5.67814	3.29126	0.00234045	0.0315825	-1.51229
AL928742.12	0.596265	4.61814	3.29046	0.00234546	0.0316319	-1.51419
CNGB3	-0.801628	2.93937	-3.28964	0.00235066	0.0316837	-1.51616
EPOR	-1.28253	3.34307	-3.28871	0.00235655	0.0317382	-1.51838
IQCF1	-1.12641	3.35275	-3.28844	0.00235822	0.0317382	-1.51901
CYP11B1	-0.463529	3.12897	-3.28835	0.00235878	0.0317382	-1.51922
SPTBN5	0.542993	4.12185	3.28786	0.0023619	0.0317618	-1.52039
DHRS9	-0.426243	4.23623	-3.28743	0.00236465	0.03178	-1.52143
ACOX2	0.935086	5.7975	3.28722	0.00236597	0.03178	-1.52192
RBBP8NL	0.805201	4.68366	3.28682	0.00236848	0.0317865	-1.52286
LOC284889	1.07955	4.49184	3.28671	0.00236918	0.0317865	-1.52313
GRID1	-0.819688	3.41052	-3.28646	0.00237077	0.0317895	-1.52372
CCDC154	0.923728	4.67407	3.28603	0.00237351	0.0317918	-1.52475
PPP1R2P9	0.554524	3.7916	3.28601	0.00237366	0.0317918	-1.5248
HCFC1R1	0.989226	5.11026	3.28526	0.00237843	0.0318289	-1.52658
NPBWR1	0.451747	4.7897	3.28515	0.00237916	0.0318289	-1.52686
RANBP17	-0.952784	3.50604	-3.28457	0.00238284	0.0318574	-1.52823
CASC10	-0.937927	3.17149	-3.2843	0.00238458	0.0318574	-1.52888
TSPYL6	-1.11423	3.18203	-3.28404	0.0023862	0.0318574	-1.52948
RN7SKP150	-0.749279	3.60168	-3.28396	0.00238675	0.0318574	-1.52968
SPRN	0.908759	5.29206	3.2824	0.00239674	0.0319232	-1.53339
LACTB	-0.788796	3.49758	-3.28218	0.00239813	0.0319232	-1.53391
TCN2	0.626664	4.43239	3.28177	0.00240077	0.0319232	-1.53489
ATHL1	0.890144	4.17328	3.28176	0.00240087	0.0319232	-1.53492
LOC339685	0.365137	3.64258	3.28167	0.00240143	0.0319232	-1.53513
LOC101927988	-0.943497	2.84835	-3.28156	0.00240216	0.0319232	-1.5354
BC035400	-0.663312	3.04822	-3.28143	0.002403	0.0319232	-1.53571
RP11-66N11.8	0.507491	4.56269	3.28131	0.00240374	0.0319232	-1.53598
CDH6	-0.899982	2.99996	-3.28092	0.00240625	0.0319232	-1.53691
SPTA1	-0.906187	3.30862	-3.28071	0.00240764	0.0319232	-1.53742
ZNF185	0.910399	6.26944	3.28066	0.00240797	0.0319232	-1.53754
SLC6A11	-1.44218	3.32353	-3.28064	0.00240809	0.0319232	-1.53759
RAD51L3-RFFL	-0.817375	3.75427	-3.28011	0.00241148	0.03195	-1.53884
ANKS3	0.7872	4.86832	3.27938	0.0024162	0.0319672	-1.54057
DDA1	0.684258	3.91157	3.27918	0.00241754	0.0319672	-1.54106
FOXK2	0.992879	6.01761	3.27906	0.00241831	0.0319672	-1.54135
ARHGEF25	0.660966	5.06567	3.27857	0.00242145	0.0319672	-1.5425
TMEM63A	-0.534723	4.18096	-3.27833	0.00242303	0.0319672	-1.54308
FANK1	-0.42639	4.20091	-3.27817	0.00242407	0.0319672	-1.54346
RP11-257I14.1	-0.977736	3.11251	-3.27805	0.00242487	0.0319672	-1.54375
CACNG8	0.927624	4.83771	3.27804	0.0024249	0.0319672	-1.54376
SLC22A17	0.672222	5.42608	3.27757	0.00242797	0.0319672	-1.54489
NDUFAF3	0.904056	6.83173	3.27727	0.00242994	0.0319672	-1.5456
LOC100507670	0.639401	5.07154	3.27708	0.00243118	0.0319672	-1.54606
CLNK	-0.915012	3.22404	-3.27701	0.00243161	0.0319672	-1.54621
ALK	-1.25682	4.04105	-3.27695	0.00243202	0.0319672	-1.54637
UBE2QL1	0.526375	5.27836	3.27684	0.0024327	0.0319672	-1.54661
FRMD8P1	0.836887	4.70828	3.27606	0.00243778	0.0319672	-1.54846
GPR115	-0.981469	2.91227	-3.276	0.00243821	0.0319672	-1.54862
TYROBP	0.790373	4.77061	3.27598	0.00243836	0.0319672	-1.54868
LOC101928893	-0.783773	2.92111	-3.27588	0.00243897	0.0319672	-1.5489
OR51A1P	-0.9356	4.29884	-3.27587	0.00243903	0.0319672	-1.54892
TTC16	0.612244	4.24613	3.2757	0.00244016	0.0319672	-1.54933
RBL1	-0.755517	3.34384	-3.27427	0.00244952	0.0320323	-1.55273
MATN3	-1.11796	3.20971	-3.27423	0.00244978	0.0320323	-1.55282
CCDC169	-1.3293	3.29407	-3.27409	0.00245072	0.0320323	-1.55316
CYP4A11	-0.627189	3.18613	-3.27402	0.00245114	0.0320323	-1.55332
LINC00645	-1.05825	3.12483	-3.27389	0.00245199	0.0320323	-1.55362
PLEKHG1	-0.842833	3.87617	-3.27258	0.00246061	0.0321269	-1.55674
RNASE1	1.03459	5.3885	3.27226	0.00246276	0.0321283	-1.55751
HILPDA	0.750291	6.36273	3.27198	0.00246462	0.0321283	-1.55818
ALX4	0.360888	3.58025	3.27173	0.00246625	0.0321283	-1.55877
EFCAB13	-1.03564	3.45265	-3.27163	0.00246692	0.0321283	-1.55901
MDFI	0.656028	4.34901	3.27152	0.0024676	0.0321283	-1.55925
ZC3H15	-0.71697	5.30324	-3.27094	0.00247145	0.0321495	-1.56064
CLPS	0.528115	4.10345	3.27086	0.00247198	0.0321495	-1.56083
LOC51145	-0.57168	3.04937	-3.27	0.0024777	0.0321785	-1.56288
ZNRF4	0.588804	4.66296	3.26985	0.00247867	0.0321785	-1.56323
TTC9B	0.565586	4.30983	3.26968	0.00247982	0.0321785	-1.56364
MYH6	0.404878	2.80349	3.26961	0.00248026	0.0321785	-1.5638
WNT16	-1.15613	3.26643	-3.26949	0.0024811	0.0321785	-1.5641
HSD17B8	1.15668	7.48301	3.2688	0.00248566	0.0321923	-1.56573
SOX21-AS1	-1.32273	3.46335	-3.26874	0.00248604	0.0321923	-1.56586
LTB4R2	0.756151	3.64374	3.2687	0.0024863	0.0321923	-1.56595
MAGI2-AS2	-0.783875	3.15968	-3.26828	0.00248911	0.0321983	-1.56696
C2CD4C	0.701769	5.32375	3.26822	0.00248952	0.0321983	-1.5671
LINC00619	-1.36274	3.38461	-3.2678	0.00249231	0.0322165	-1.5681
DCAF4L1	-1.13753	3.33677	-3.26745	0.00249464	0.0322288	-1.56893
CTD-2310F14.1	-0.581803	2.77046	-3.26637	0.00250188	0.0323044	-1.5715
SDF2	0.917301	6.89367	3.26585	0.00250538	0.0323186	-1.57274
C17orf104	-1.04928	3.26613	-3.26579	0.00250575	0.0323186	-1.57287
RP11-255P5.2	-0.527003	2.94297	-3.26477	0.0025126	0.0323344	-1.57529
ENHO	0.745844	4.46561	3.26445	0.0025148	0.0323344	-1.57607
ATOH7	-1.04671	3.70943	-3.2644	0.00251508	0.0323344	-1.57617
USP5	0.652409	4.8778	3.26431	0.00251573	0.0323344	-1.5764
LOC101929719	-0.499579	4.19589	-3.26427	0.00251595	0.0323344	-1.57647
ICK	-1.01488	2.97025	-3.26326	0.00252281	0.0323344	-1.57889
PMEPA1	0.74759	6.62947	3.26303	0.00252431	0.0323344	-1.57942
PGK1	-0.872099	3.11421	-3.26294	0.00252492	0.0323344	-1.57963
SORCS2	0.666672	4.44625	3.26282	0.00252575	0.0323344	-1.57992
CACNG2	0.552562	4.07677	3.26253	0.0025277	0.0323344	-1.58061
LOC101928702	-1.09139	3.2181	-3.26155	0.00253433	0.0323344	-1.58293
ASGR2	0.413777	3.50037	3.26149	0.00253472	0.0323344	-1.58307
MCHR2-AS1	-0.940346	2.89854	-3.26095	0.00253838	0.0323344	-1.58435
SLC16A1	-1.03123	3.89063	-3.26092	0.00253861	0.0323344	-1.58443
EPB41L4B	-0.874783	4.3128	-3.26074	0.00253986	0.0323344	-1.58487
DNA2	-0.766503	5.07655	-3.26071	0.00254006	0.0323344	-1.58493
HIPK1	-0.706819	3.25238	-3.26055	0.0025411	0.0323344	-1.5853
KCTD4	-0.843657	3.01499	-3.26038	0.00254229	0.0323344	-1.58571
LHFPL3-AS1	-0.695386	3.04998	-3.25996	0.00254512	0.0323344	-1.5867
BC036055	-0.894308	2.98678	-3.25983	0.00254606	0.0323344	-1.58703
GPR98	-1.33827	3.51672	-3.25981	0.00254613	0.0323344	-1.58705
FCER2	0.408349	3.60442	3.2598	0.00254623	0.0323344	-1.58709
JMJD8	1.36867	6.14287	3.25978	0.00254635	0.0323344	-1.58713
SLC6A4	-1.53052	3.4431	-3.25966	0.0025472	0.0323344	-1.58743
CPNE7	0.852197	4.99326	3.25954	0.00254799	0.0323344	-1.5877
ZCCHC6	-0.759116	5.05399	-3.2594	0.00254895	0.0323344	-1.58803
LIPE-AS1	0.396804	3.58514	3.2594	0.00254896	0.0323344	-1.58804
RPS27	-0.708971	3.36276	-3.25917	0.00255053	0.0323344	-1.58859
LOC101927608	0.80308	4.65611	3.25908	0.00255114	0.0323344	-1.5888
FAIM	0.904461	5.60627	3.25903	0.00255146	0.0323344	-1.58891
METTL20	-1.03994	3.59985	-3.25902	0.00255155	0.0323344	-1.58894
LRRC2	-0.775005	3.67415	-3.25826	0.00255672	0.0323344	-1.59074
PRM2	0.526862	3.74205	3.25818	0.00255725	0.0323344	-1.59092
JAKMIP2	-0.857439	3.33008	-3.25799	0.0025586	0.0323344	-1.59139
TNPO1	-1.45864	3.27347	-3.25748	0.0025621	0.0323344	-1.5926
SH3BP1	0.699772	4.94251	3.25709	0.00256477	0.0323344	-1.59352
AC144652.1	0.539336	4.84424	3.25689	0.00256614	0.0323344	-1.594
LRRC63	-1.33811	3.22548	-3.25659	0.00256818	0.0323344	-1.5947
CTD-2076M15.1	-1.36176	3.35287	-3.25627	0.0025704	0.0323344	-1.59547
ZNF527	-0.781437	4.29734	-3.25572	0.00257417	0.0323344	-1.59677
MLXIPL	0.911813	4.42708	3.25562	0.00257482	0.0323344	-1.59699
PTPRCAP	0.812132	4.51823	3.25514	0.00257814	0.0323344	-1.59814
LOC100131860	-0.717606	3.20307	-3.25514	0.00257817	0.0323344	-1.59815
G0S2	1.35437	8.91595	3.25489	0.0025799	0.0323344	-1.59874
PDE1B	0.669468	3.99686	3.25485	0.00258017	0.0323344	-1.59883
RP5-1007H16.1	-1.25296	3.36758	-3.25479	0.00258054	0.0323344	-1.59896
DOCK9-AS2	0.811607	5.62681	3.25479	0.00258059	0.0323344	-1.59898
FANCD2OS	0.48593	4.87292	3.25448	0.00258272	0.0323344	-1.59971
RP11-676J12.4	-0.703238	3.30188	-3.25434	0.00258363	0.0323344	-1.60002
UTP18	-1.1266	3.28546	-3.25432	0.00258381	0.0323344	-1.60008
HDX	-1.12845	3.25968	-3.2543	0.00258395	0.0323344	-1.60013
IL25	0.418607	4.29856	3.25418	0.00258474	0.0323344	-1.60041
CD7	0.555093	4.90768	3.25401	0.00258594	0.0323344	-1.60081
TMEM190	0.613103	3.94328	3.25392	0.00258653	0.0323344	-1.60102
TAGAP	-1.22967	3.6885	-3.25373	0.00258786	0.0323344	-1.60147
HSF4	0.853033	4.95046	3.25332	0.0025907	0.0323344	-1.60245
PARP15	-0.881868	3.17594	-3.2533	0.00259082	0.0323344	-1.60249
MSR1	-0.934856	3.30191	-3.25294	0.00259331	0.0323344	-1.60334
AGR3	-0.581582	3.25355	-3.25284	0.00259406	0.0323344	-1.6036
HNRNPF	1.16005	5.51929	3.25273	0.00259479	0.0323344	-1.60385
RP11-357G3.1	0.547045	3.83707	3.25271	0.00259491	0.0323344	-1.60389
MLLT10	-1.1017	4.22452	-3.25213	0.00259896	0.0323344	-1.60527
SOX15	0.832965	4.95581	3.25185	0.00260091	0.0323344	-1.60594
HOXD9	0.478658	3.6751	3.25159	0.00260272	0.0323344	-1.60655
EXOSC1	0.958618	6.61407	3.25157	0.00260285	0.0323344	-1.6066
KIAA0825	-0.820636	2.79603	-3.25133	0.00260453	0.0323344	-1.60717
PCNXL2	-0.875152	3.65463	-3.25097	0.00260702	0.0323344	-1.60802
ZNF547	-1.06883	3.47713	-3.25063	0.00260939	0.0323344	-1.60882
AMIGO3	0.982509	6.19625	3.25063	0.00260939	0.0323344	-1.60882
NPC1	-0.628816	3.8671	-3.25049	0.00261039	0.0323344	-1.60916
ALG1	0.583341	5.49106	3.25016	0.0026127	0.0323344	-1.60995
CLCA2	-1.20264	3.33308	-3.24996	0.00261407	0.0323344	-1.61041
LINC01268	-0.69646	4.09419	-3.24989	0.00261458	0.0323344	-1.61059
TAL2	0.453146	3.88385	3.24979	0.00261524	0.0323344	-1.61081
LOC400568	0.423046	4.23463	3.24963	0.00261637	0.0323344	-1.61119
LOC283856	-1.09045	3.44761	-3.2494	0.002618	0.0323344	-1.61174
IRF4	-0.463097	5.81173	-3.24936	0.00261825	0.0323344	-1.61183
SLC9B2	-0.75678	3.8037	-3.24874	0.0026226	0.0323344	-1.6133
NSUN4	-0.965977	3.18698	-3.24864	0.00262329	0.0323344	-1.61353
SNX29P2	-0.979559	3.07476	-3.24863	0.00262335	0.0323344	-1.61355
ABLIM3	0.661351	4.63524	3.2486	0.00262359	0.0323344	-1.61364
LRSAM1	0.576543	4.0175	3.24816	0.00262667	0.0323344	-1.61468
F9	-0.989513	3.53161	-3.24796	0.00262807	0.0323344	-1.61515
PM20D2	-0.866201	6.24819	-3.24792	0.00262836	0.0323344	-1.61525
CEACAM19	0.623403	5.08172	3.2479	0.0026285	0.0323344	-1.61529
LKAAEAR1	0.749718	4.50203	3.24769	0.00262995	0.0323344	-1.61578
E2F7	-1.16121	3.47825	-3.24762	0.00263048	0.0323344	-1.61596
RP11-158G18.1	-0.67546	2.90007	-3.24728	0.00263285	0.0323344	-1.61676
RP11-60A24.3	0.530195	3.71301	3.24663	0.00263743	0.0323344	-1.6183
SRGAP2	-0.686283	4.54368	-3.24651	0.00263823	0.0323344	-1.61857
LOC101929628	-0.704283	3.20269	-3.24631	0.00263963	0.0323344	-1.61904
AASS	-0.879907	4.03555	-3.24593	0.00264235	0.0323344	-1.61995
USP49	-1.00576	3.47311	-3.24588	0.00264268	0.0323344	-1.62006
FGF3	0.434092	3.50717	3.24583	0.00264306	0.0323344	-1.62019
TMEM14B	0.92369	8.79602	3.24574	0.00264365	0.0323344	-1.62039
C4orf46	-0.812151	3.74083	-3.24569	0.00264402	0.0323344	-1.62051
DHX30	-0.716595	3.53223	-3.24566	0.00264427	0.0323344	-1.6206
GUCA1C	-0.751022	3.22307	-3.24547	0.00264561	0.0323344	-1.62105
FBLN5	0.795295	6.33336	3.24514	0.00264789	0.0323344	-1.62181
SRSF4	-1.21752	3.32135	-3.24503	0.00264871	0.0323344	-1.62209
DNAH11	-0.790218	3.2923	-3.24496	0.00264918	0.0323344	-1.62224
LOC100506351	-0.717252	3.36956	-3.24476	0.00265063	0.0323344	-1.62273
RP1-130G2.1	0.638723	4.82363	3.24473	0.00265084	0.0323344	-1.6228
HR	0.656037	5.7273	3.2446	0.00265175	0.0323344	-1.6231
HOMER1	-0.746032	4.58956	-3.24451	0.0026524	0.0323344	-1.62332
GNG8	0.376957	3.01246	3.244	0.00265598	0.0323378	-1.62452
MPV17	1.10284	5.96333	3.24387	0.00265689	0.0323378	-1.62482
LOC101930415	-0.572101	3.55625	-3.24382	0.00265728	0.0323378	-1.62495
CTD-2196E14.6	-0.939591	3.59596	-3.2435	0.00265952	0.0323378	-1.6257
LOC652993	-0.541627	3.31738	-3.24349	0.00265961	0.0323378	-1.62573
NDUFS3	1.37584	7.12215	3.24327	0.00266118	0.03234	-1.62625
LINC00458	-1.18218	3.19885	-3.24272	0.00266507	0.0323705	-1.62755
APOBEC3B	-0.736006	4.16662	-3.24233	0.00266787	0.0323876	-1.62848
LOC100129034	0.771718	5.35253	3.2414	0.00267447	0.0324491	-1.63067
MAGEB6	-0.698697	2.79915	-3.24123	0.00267572	0.0324491	-1.63108
ABCA13	-0.918192	2.8572	-3.24056	0.00268047	0.0324899	-1.63266
ZFPM1	0.892807	4.71398	3.23983	0.00268569	0.0325084	-1.63438
LINC00630	-0.768507	2.92551	-3.23978	0.00268606	0.0325084	-1.6345
HK2	0.782793	6.99647	3.23976	0.00268623	0.0325084	-1.63456
NCBP2-AS2	1.07708	6.29573	3.23957	0.00268756	0.0325084	-1.635
FUT9	-1.05185	3.29054	-3.23912	0.0026908	0.0325295	-1.63606
MYH6	0.476377	3.66531	3.23894	0.0026921	0.0325295	-1.63649
PCDHB2	-0.723193	3.8828	-3.23851	0.00269519	0.0325501	-1.63751
SFT2D3	-0.761958	4.68029	-3.23793	0.00269931	0.032583	-1.63887
ZNF286A	-1.01183	3.59452	-3.23728	0.00270402	0.0326088	-1.64041
NAA10	1.07575	6.18112	3.23687	0.00270699	0.0326088	-1.64139
RGS2	-1.21224	7.79504	-3.2365	0.00270965	0.0326088	-1.64226
POLD2	1.11755	5.89571	3.23622	0.00271165	0.0326088	-1.64291
LOC643072	0.643805	5.89945	3.23618	0.00271193	0.0326088	-1.643
RNASEH1	-1.07353	3.73596	-3.23599	0.00271335	0.0326088	-1.64346
ONECUT2	-0.610517	3.21778	-3.23587	0.00271418	0.0326088	-1.64373
RABEPK	-0.975266	3.6796	-3.23586	0.0027143	0.0326088	-1.64377
LECT2	-0.576654	3.1674	-3.23549	0.00271697	0.0326088	-1.64465
NEU4	0.770393	5.00813	3.23548	0.00271702	0.0326088	-1.64466
CCDC158	-0.703453	3.10627	-3.23547	0.00271707	0.0326088	-1.64468
RP11-16N11.2	-0.707778	3.28699	-3.23532	0.00271822	0.0326088	-1.64505
BMP2	-0.655291	3.88685	-3.23482	0.00272179	0.0326349	-1.64622
CCNYL2	-1.10545	3.46791	-3.23422	0.00272617	0.0326512	-1.64764
SCUBE1	0.625113	4.02924	3.2342	0.00272632	0.0326512	-1.64769
KB-1410C5.2	-0.722678	3.31066	-3.23386	0.00272878	0.0326512	-1.64849
CDH13	-0.737669	3.25754	-3.2338	0.00272923	0.0326512	-1.64864
ZNF259P1	0.609083	3.41952	3.23367	0.00273014	0.0326512	-1.64893
BC024169	-0.779346	3.67606	-3.23324	0.00273333	0.032653	-1.64997
SARS	0.680975	4.30606	3.23307	0.00273453	0.032653	-1.65036
SULT1C2	-0.882221	3.61934	-3.23294	0.00273548	0.032653	-1.65067
COX6A2	0.44738	3.47196	3.2326	0.00273795	0.032653	-1.65147
KRTAP4-7	-0.902863	3.11234	-3.23235	0.00273978	0.032653	-1.65206
MNT	0.426253	4.27502	3.23226	0.00274042	0.032653	-1.65226
RPS6KB2	0.744015	5.43475	3.23213	0.00274136	0.032653	-1.65257
FREM1	-0.867303	3.55911	-3.23212	0.00274148	0.032653	-1.65261
MTSS1L	-0.976464	3.46693	-3.23186	0.00274334	0.0326585	-1.65321
ACTG2	1.24421	6.82022	3.23141	0.00274663	0.032681	-1.65427
LOC255654	0.580098	4.36703	3.23114	0.00274864	0.0326837	-1.65492
MMEL1	0.577515	4.26262	3.23083	0.00275094	0.0326837	-1.65566
AICDA	-0.618125	3.00257	-3.23073	0.00275161	0.0326837	-1.65588
TTC36	0.640106	4.01642	3.23054	0.00275306	0.0326837	-1.65634
APIP	-1.00489	3.02913	-3.23043	0.00275386	0.0326837	-1.6566
DCAF8L2	-0.611553	3.76831	-3.22998	0.00275715	0.0327061	-1.65766
CMTM8	0.659492	5.40415	3.22906	0.00276392	0.0327562	-1.65983
LINC00673	-0.641657	3.61449	-3.22902	0.00276418	0.0327562	-1.65992
OR51B5	-1.29837	3.86591	-3.22828	0.00276967	0.0327715	-1.66168
SNRNP27	0.71429	6.91823	3.22812	0.00277085	0.0327715	-1.66205
BC045810	-1.07339	2.97071	-3.22802	0.00277161	0.0327715	-1.6623
LOC101060604	-1.3368	3.39554	-3.22796	0.00277203	0.0327715	-1.66243
MDP1	0.977712	5.56797	3.22778	0.00277332	0.0327715	-1.66284
AC007349.5	-0.704401	3.01041	-3.22707	0.0027786	0.0327715	-1.66453
BRCA2	-1.05288	3.13941	-3.22704	0.00277881	0.0327715	-1.6646
PCDH8	-1.05613	3.01546	-3.22699	0.00277919	0.0327715	-1.66472
NKAIN2	-1.18783	3.49895	-3.22696	0.00277941	0.0327715	-1.66479
SLFN5	-0.651786	3.88394	-3.22695	0.0027795	0.0327715	-1.66482
RNF181	0.950864	7.86245	3.22625	0.00278465	0.0328003	-1.66646
PEMT	1.1472	5.40016	3.22624	0.00278476	0.0328003	-1.66649
LOC100288175	0.421608	3.863	3.22511	0.00279311	0.0328653	-1.66915
LAMA5-AS1	0.657671	5.34126	3.22511	0.00279314	0.0328653	-1.66916
CALHM2	0.748079	4.84588	3.22493	0.0027945	0.0328653	-1.66959
ENTHD1	-1.0968	3.14002	-3.22468	0.00279633	0.0328703	-1.67017
ITM2A	0.937271	8.04686	3.22428	0.00279933	0.0328711	-1.67112
SRM	1.44264	6.07047	3.22406	0.00280092	0.0328711	-1.67162
KRTCAP3	1.27508	6.5084	3.22398	0.00280153	0.0328711	-1.67181
DPP10-AS3	-0.970116	3.66686	-3.22392	0.00280204	0.0328711	-1.67197
BGLT3	0.568886	4.58443	3.22361	0.00280429	0.0328719	-1.67269
A4GALT	0.81128	4.72246	3.22336	0.00280615	0.0328719	-1.67327
ZNF506	-0.726944	4.01654	-3.22334	0.00280632	0.0328719	-1.67333
DDX54	0.502746	4.29834	3.22301	0.00280881	0.0328845	-1.67411
PDE10A	-0.614581	3.1986	-3.22262	0.00281169	0.0329017	-1.67502
UBL4A	0.981905	6.8639	3.22231	0.00281402	0.0329125	-1.67575
PPM1H	-0.583358	5.48542	-3.22176	0.00281816	0.0329295	-1.67706
LOC100130476	-0.752308	3.12792	-3.22132	0.00282148	0.0329295	-1.6781
LOC100506725	-0.390443	3.35156	-3.22127	0.00282183	0.0329295	-1.67821
[truncated: 21,346 more rows]
