# Supplementary material for: Predicted Disease-Specific Immune Infiltration Patterns Decode the Potential Mechanisms of Long Non-Coding RNAs in Primary Sjogren’s Syndrome
Source: Front Immunol. 2021 Apr 14;12:624614. doi: 10.3389/fimmu.2021.624614 (PMC8079748; doi:10.3389/fimmu.2021.624614)
Supplement: Supplementary Table 8 — The overlapped genes identified by the comparison with the original publication. [file Table_8.xlsx]

## Sheet: 61 genes
ALOX5
APBB1IP
ARHGAP9
BIRC3
BTK
BTN3A3
CASP1
CCL19
CCL5
CCR2
CD163
CD2
CD53
CD8A
CELF2
CIITA
CXCL13
CXCL9
CYFIP2
DOCK2
FAM26F
FCGR2B
FYN
GABBR1
GMFG
HCP5
HLA-DMB
HLA-DOA
HLA-DPA1
HLA-DQA1
HLA-DRA
HLA-F
IDO1
IL10RA
IL27RA
IRF8
ISG20
KLHDC7B
LAPTM5
LCK
MEF2C
MMP9
NAPSB
NCKAP1L
NLRC5
P2RX5
PAX5
PIK3CD
PLA2G4C
PSMB9
RAC2
RASSF2
RFTN1
RGS1
SELL
SIGLEC10
SLAMF7
SP110
SYK
TRBC1
TRIM14

## Sheet: 258 genes
ABCB4
ACSL5
ADAMDEC1
ADCY7
AICDA
AIM2
AKAP7
ALDH5A1
ALPK2
APOBEC3G
ARAP2
ASPM
ATP2B1
BACH2
BANK1
BCL2
BCL2A1
BLNK
BMP2K
BRI3BP
BUB1B
C11orf21
C16orf54
C1orf162
C21orf91
C6orf211
C7
CARD16
CARD8
CCDC109B
CCL20
CCR1
CCR6
CD1D
CD28
CD3D
CD69
CD84
CD93
CD96
CDC7
CENPE
CENPK
CHAC2
CHIC1
CHN1
CKS2
CLEC2B
CLEC4A
CLIC2
COMMD8
CPVL
CR1
CR2
CRLF3
CRTAM
CSF2RB
CSTA
CTSS
CYBB
CYSLTR1
CYTIP
DAPP1
DBF4
DCK
DCP2
DDX60
DOCK10
DOCK11
DOK3
ELK3
ELL3
EMB
EML6
ENPP2
EOMES
EPSTI1
ETS1
EVI2A
EVI2B
EZH2
F13A1
FAM129C
FAM49B
FAM72A
FANCD2
FAS
FBXO5
FCRL1
FCRL2
FCRL3
FCRL4
FGL2
FLI1
FLJ32255
FRZB
GABRP
GAPT
GBP1
GBP5
GCH1
GIMAP2
GIMAP4
GIMAP6
GIMAP7
GIMAP8
GLCCI1
GLYR1
GPR137B
GPR171
GPR18
GPR183
GPR65
GZMA
GZMK
HAUS1
HHEX
HPS3
HSD17B11
IFI16
IFIT2
IGDCC4
IKZF1
IL15
IL18
IL21R
IL33
IL7R
INPP4A
IRAK3
ITK
JAZF1
KBTBD8
KIAA0101
KIAA0125
KIF11
KLF12
KLRB1
KMO
KPNA2
LAMP3
LAX1
LBR
LEF1
LEPROTL1
LGALS2
LRMP
LUM
LY86
LY96
LYN
LYSMD2
MAF
MCOLN2
MICB
MNDA
MPEG1
MRC1
MS4A1
MS4A4A
MYB
MYBL1
NDC80
NELL2
NLRC3
NPL
NUSAP1
OAS3
OSBPL3
P2RY13
P2RY14
P2RY8
PAG1
PAPSS2
PARP14
PBK
PDE10A
PIK3CG
PLA1A
PLA2G7
PLAC8
PLCG2
PLCL2
PLEKHG1
POSTN
PPP1R16B
PRDM1
PSIP1
PTGER4
PTPLAD2
PTPN22
PTPRC
PTTG1
RAB8B
RACGAP1
RAD51AP1
RALGPS2
RAPGEF6
RASGRP1
RCSD1
RGS13
RNASE6
RNFT1
RRM2
RTN1
RTP4
S1PR1
S1PR3
SAMD9
SAMD9L
SAMSN1
SEL1L3
SEMA4D
SERPINB9
SERPINE2
SFMBT2
SGTB
SH2D1A
SLC7A7
SNX10
SPATA13
SRGN
STAMBPL1
STAP1
STAT4
STK4
SWAP70
SYNE1
TAGAP
TARP
TBC1D9
TFEC
TIGIT
TLR7
TLR8
TMEM200A
TNFAIP8
TNFSF13B
TOP2A
TOX
TOX2
TRAF3
TRAF3IP3
TRAT1
TRERF1
TRIM59
TSPAN7
TYMS
UGCG
UHRF1
VCAM1
VNN2
WIPF1
ZDHHC20
ZEB2
ZNF101
ZNF267
ZWILCH
